# Supplementary material for: Community and species-specific responses of plant traits to 23 years of experimental warming across subarctic tundra plant communities
Source: Sci Rep. 2017 May 31;7:2571. doi: 10.1038/s41598-017-02595-2 (PMC5451416; doi:10.1038/s41598-017-02595-2)
Supplement: Supplementary file 1 — Dataset 1 [file 41598_2017_2595_MOESM1_ESM.xls]

## Sheet: Wet meadow
Treatment	Plot_no	Species	Individual	Height	Year
OTC	1	Potentilla crantzii	1	71	2015
OTC	1	Potentilla crantzii	2	67	2015
OTC	1	Potentilla crantzii	3	56	2015
OTC	1	Potentilla crantzii	4	49	2015
OTC	1	Potentilla crantzii	5	53	2015
OTC	1	Potentilla crantzii	6	59	2015
OTC	1	Potentilla crantzii	7	96	2015
OTC	1	Potentilla crantzii	8	87	2015
OTC	1	Potentilla crantzii	9	68	2015
OTC	1	Potentilla crantzii	10	73	2015
OTC	1	Viola biflora	1	67	2015
OTC	1	Viola biflora	2	63	2015
OTC	1	Viola biflora	3	74	2015
OTC	1	Viola biflora	4	78	2015
OTC	1	Viola biflora	5	65	2015
OTC	1	Viola biflora	6	84	2015
OTC	1	Viola biflora	7	78	2015
OTC	1	Viola biflora	8	67	2015
OTC	1	Viola biflora	9	46	2015
OTC	1	Viola biflora	10	53	2015
OTC	1	Salix lanata	1	101	2015
OTC	1	Salix lanata	2	139	2015
OTC	1	Salix lanata	3	303	2015
OTC	1	Salix lanata	4	76	2015
OTC	1	Salix lanata	5	184	2015
OTC	1	Salix lanata	6	165	2015
OTC	1	Salix lanata	7	261	2015
OTC	1	Salix lanata	8		2015
OTC	1	Salix lanata	9		2015
OTC	1	Salix lanata	10		2015
OTC	1	Thalictrum alpinum	1	62	2015
OTC	1	Thalictrum alpinum	2	80	2015
OTC	1	Thalictrum alpinum	3	75	2015
OTC	1	Thalictrum alpinum	4	66	2015
OTC	1	Thalictrum alpinum	5	52	2015
OTC	1	Thalictrum alpinum	6	49	2015
OTC	1	Thalictrum alpinum	7	67	2015
OTC	1	Thalictrum alpinum	8	65	2015
OTC	1	Thalictrum alpinum	9	56	2015
OTC	1	Thalictrum alpinum	10	50	2015
OTC	1	Ranunculus nivalis	1	102	2015
OTC	1	Ranunculus nivalis	2	263	2015
OTC	1	Ranunculus nivalis	3	131	2015
OTC	1	Ranunculus nivalis	4	66	2015
OTC	1	Ranunculus nivalis	5	351	2015
OTC	1	Ranunculus nivalis	6	116	2015
OTC	1	Ranunculus nivalis	7	190	2015
OTC	1	Ranunculus nivalis	8	41	2015
OTC	1	Ranunculus nivalis	9		2015
OTC	1	Ranunculus nivalis	10		2015
CTR	1	Carex bigelowii	1	368	2015
CTR	1	Carex bigelowii	2	328	2015
CTR	1	Carex bigelowii	3	370	2015
CTR	1	Carex bigelowii	4	217	2015
CTR	1	Carex bigelowii	5	308	2015
CTR	1	Carex bigelowii	6	243	2015
CTR	1	Carex bigelowii	7	251	2015
CTR	1	Carex bigelowii	8	253	2015
CTR	1	Carex bigelowii	9	319	2015
CTR	1	Carex bigelowii	10	244	2015
CTR	1	Bistorta vivipara	1	119	2015
CTR	1	Bistorta vivipara	2	148	2015
CTR	1	Bistorta vivipara	3	143	2015
CTR	1	Bistorta vivipara	4	161	2015
CTR	1	Bistorta vivipara	5	176	2015
CTR	1	Bistorta vivipara	6	92	2015
CTR	1	Bistorta vivipara	7	106	2015
CTR	1	Bistorta vivipara	8	123	2015
CTR	1	Bistorta vivipara	9	124	2015
CTR	1	Bistorta vivipara	10	91	2015
CTR	1	Poa pratensis	1	306	2015
CTR	1	Poa pratensis	2	341	2015
CTR	1	Poa pratensis	3	197	2015
CTR	1	Poa pratensis	4	213	2015
CTR	1	Poa pratensis	5	217	2015
CTR	1	Poa pratensis	6	278	2015
CTR	1	Poa pratensis	7	301	2015
CTR	1	Poa pratensis	8	309	2015
CTR	1	Poa pratensis	9	213	2015
CTR	1	Poa pratensis	10	224	2015
CTR	1	Thalictrum alpinum	1	44	2015
CTR	1	Thalictrum alpinum	2	45	2015
CTR	1	Thalictrum alpinum	3	56	2015
CTR	1	Thalictrum alpinum	4	47	2015
CTR	1	Thalictrum alpinum	5	57	2015
CTR	1	Thalictrum alpinum	6	54	2015
CTR	1	Thalictrum alpinum	7	67	2015
CTR	1	Thalictrum alpinum	8	62	2015
CTR	1	Thalictrum alpinum	9	41	2015
CTR	1	Thalictrum alpinum	10	52	2015
CTR	1	Festuca vivipara	1	162	2015
CTR	1	Festuca vivipara	2	166	2015
CTR	1	Festuca vivipara	3	156	2015
CTR	1	Festuca vivipara	4	154	2015
CTR	1	Festuca vivipara	5	136	2015
CTR	1	Festuca vivipara	6	121	2015
CTR	1	Festuca vivipara	7	134	2015
CTR	1	Festuca vivipara	8	124	2015
CTR	1	Festuca vivipara	9	122	2015
CTR	1	Festuca vivipara	10		2015
OTC	2	Carex bigelowii	1	145	2015
OTC	2	Carex bigelowii	2	149	2015
OTC	2	Carex bigelowii	3	126	2015
OTC	2	Carex bigelowii	4	170	2015
OTC	2	Carex bigelowii	5	125	2015
OTC	2	Carex bigelowii	6	123	2015
OTC	2	Carex bigelowii	7	194	2015
OTC	2	Carex bigelowii	8	179	2015
OTC	2	Carex bigelowii	9	184	2015
OTC	2	Carex bigelowii	10	147	2015
OTC	2	Poa pratensis	1	223	2015
OTC	2	Poa pratensis	2	179	2015
OTC	2	Poa pratensis	3	161	2015
OTC	2	Poa pratensis	4	188	2015
OTC	2	Poa pratensis	5	139	2015
OTC	2	Poa pratensis	6	172	2015
OTC	2	Poa pratensis	7	182	2015
OTC	2	Poa pratensis	8	134	2015
OTC	2	Poa pratensis	9	186	2015
OTC	2	Poa pratensis	10	191	2015
OTC	2	Salix herbacea	1	18	2015
OTC	2	Salix herbacea	2	26	2015
OTC	2	Salix herbacea	3	27	2015
OTC	2	Salix herbacea	4	72	2015
OTC	2	Salix herbacea	5	35	2015
OTC	2	Salix herbacea	6	76	2015
OTC	2	Salix herbacea	7	55	2015
OTC	2	Salix herbacea	8	47	2015
OTC	2	Salix herbacea	9	44	2015
OTC	2	Salix herbacea	10	26	2015
OTC	2	Petasites frigidus	1	84	2015
OTC	2	Petasites frigidus	2	85	2015
OTC	2	Petasites frigidus	3	95	2015
OTC	2	Petasites frigidus	4	61	2015
OTC	2	Petasites frigidus	5	64	2015
OTC	2	Petasites frigidus	6	57	2015
OTC	2	Petasites frigidus	7	47	2015
OTC	2	Petasites frigidus	8	46	2015
OTC	2	Petasites frigidus	9	39	2015
OTC	2	Petasites frigidus	10	53	2015
OTC	2	Ranunculus pygmaeus	1	39	2015
OTC	2	Ranunculus pygmaeus	2	35	2015
OTC	2	Ranunculus pygmaeus	3	36	2015
OTC	2	Ranunculus pygmaeus	4	45	2015
OTC	2	Ranunculus pygmaeus	5	61	2015
OTC	2	Ranunculus pygmaeus	6	37	2015
OTC	2	Ranunculus pygmaeus	7	45	2015
OTC	2	Ranunculus pygmaeus	8		2015
OTC	2	Ranunculus pygmaeus	9		2015
OTC	2	Ranunculus pygmaeus	10		2015
CTR	2	Salix herbacea	1	29	2015
CTR	2	Salix herbacea	2	30	2015
CTR	2	Salix herbacea	3	25	2015
CTR	2	Salix herbacea	4	32	2015
CTR	2	Salix herbacea	5	26	2015
CTR	2	Salix herbacea	6	36	2015
CTR	2	Salix herbacea	7	34	2015
CTR	2	Salix herbacea	8	62	2015
CTR	2	Salix herbacea	9	24	2015
CTR	2	Salix herbacea	10	35	2015
CTR	2	Poa pratensis	1	222	2015
CTR	2	Poa pratensis	2	183	2015
CTR	2	Poa pratensis	3	232	2015
CTR	2	Poa pratensis	4	214	2015
CTR	2	Poa pratensis	5	211	2015
CTR	2	Poa pratensis	6	202	2015
CTR	2	Poa pratensis	7	293	2015
CTR	2	Poa pratensis	8	224	2015
CTR	2	Poa pratensis	9	271	2015
CTR	2	Poa pratensis	10	246	2015
CTR	2	Bistorta vivipara	1	118	2015
CTR	2	Bistorta vivipara	2	88	2015
CTR	2	Bistorta vivipara	3	107	2015
CTR	2	Bistorta vivipara	4	112	2015
CTR	2	Bistorta vivipara	5	111	2015
CTR	2	Bistorta vivipara	6	106	2015
CTR	2	Bistorta vivipara	7	146	2015
CTR	2	Bistorta vivipara	8	147	2015
CTR	2	Bistorta vivipara	9	134	2015
CTR	2	Bistorta vivipara	10	145	2015
CTR	2	Festuca vivipara	1	72	2015
CTR	2	Festuca vivipara	2	117	2015
CTR	2	Festuca vivipara	3	110	2015
CTR	2	Festuca vivipara	4	67	2015
CTR	2	Festuca vivipara	5	80	2015
CTR	2	Festuca vivipara	6	60	2015
CTR	2	Festuca vivipara	7	114	2015
CTR	2	Festuca vivipara	8	86	2015
CTR	2	Festuca vivipara	9	69	2015
CTR	2	Festuca vivipara	10	79	2015
CTR	2	Astragalus alpinus	1	42	2015
CTR	2	Astragalus alpinus	2	76	2015
CTR	2	Astragalus alpinus	3	64	2015
CTR	2	Astragalus alpinus	4	80	2015
CTR	2	Astragalus alpinus	5	63	2015
CTR	2	Astragalus alpinus	6	45	2015
CTR	2	Astragalus alpinus	7	62	2015
CTR	2	Astragalus alpinus	8	72	2015
CTR	2	Astragalus alpinus	9	61	2015
CTR	2	Astragalus alpinus	10	92	2015
OTC	3	Ranunculus nivalis	1	322	2015
OTC	3	Ranunculus nivalis	2	282	2015
OTC	3	Ranunculus nivalis	3	244	2015
OTC	3	Ranunculus nivalis	4	235	2015
OTC	3	Ranunculus nivalis	5	198	2015
OTC	3	Ranunculus nivalis	6	201	2015
OTC	3	Ranunculus nivalis	7	226	2015
OTC	3	Ranunculus nivalis	8	192	2015
OTC	3	Ranunculus nivalis	9	215	2015
OTC	3	Ranunculus nivalis	10	212	2015
OTC	3	Carex bigelowii	1	308	2015
OTC	3	Carex bigelowii	2	230	2015
OTC	3	Carex bigelowii	3	299	2015
OTC	3	Carex bigelowii	4	285	2015
OTC	3	Carex bigelowii	5	217	2015
OTC	3	Carex bigelowii	6	273	2015
OTC	3	Carex bigelowii	7	169	2015
OTC	3	Carex bigelowii	8	138	2015
OTC	3	Carex bigelowii	9	254	2015
OTC	3	Carex bigelowii	10	187	2015
OTC	3	Salix herbacea	1	32	2015
OTC	3	Salix herbacea	2	38	2015
OTC	3	Salix herbacea	3	50	2015
OTC	3	Salix herbacea	4	30	2015
OTC	3	Salix herbacea	5	31	2015
OTC	3	Salix herbacea	6	38	2015
OTC	3	Salix herbacea	7	20	2015
OTC	3	Salix herbacea	8	35	2015
OTC	3	Salix herbacea	9	38	2015
OTC	3	Salix herbacea	10	28	2015
OTC	3	Poa pratensis	1	317	2015
OTC	3	Poa pratensis	2	288	2015
OTC	3	Poa pratensis	3	221	2015
OTC	3	Poa pratensis	4	316	2015
OTC	3	Poa pratensis	5	346	2015
OTC	3	Poa pratensis	6	246	2015
OTC	3	Poa pratensis	7	244	2015
OTC	3	Poa pratensis	8	218	2015
OTC	3	Poa pratensis	9	214	2015
OTC	3	Poa pratensis	10	208	2015
OTC	3	Parnassia palustris	1	102	2015
OTC	3	Parnassia palustris	2	130	2015
OTC	3	Parnassia palustris	3	88	2015
OTC	3	Parnassia palustris	4	49	2015
OTC	3	Parnassia palustris	5	67	2015
OTC	3	Parnassia palustris	6	72	2015
OTC	3	Parnassia palustris	7	128	2015
OTC	3	Parnassia palustris	8	143	2015
OTC	3	Parnassia palustris	9		2015
OTC	3	Parnassia palustris	10		2015
CTR	3	Bistorta vivipara	1	128	2015
CTR	3	Bistorta vivipara	2	143	2015
CTR	3	Bistorta vivipara	3	155	2015
CTR	3	Bistorta vivipara	4	167	2015
CTR	3	Bistorta vivipara	5	140	2015
CTR	3	Bistorta vivipara	6	140	2015
CTR	3	Bistorta vivipara	7	125	2015
CTR	3	Bistorta vivipara	8	175	2015
CTR	3	Bistorta vivipara	9	147	2015
CTR	3	Bistorta vivipara	10	130	2015
CTR	3	Carex bigelowii	1	213	2015
CTR	3	Carex bigelowii	2	190	2015
CTR	3	Carex bigelowii	3	249	2015
CTR	3	Carex bigelowii	4	205	2015
CTR	3	Carex bigelowii	5	233	2015
CTR	3	Carex bigelowii	6	214	2015
CTR	3	Carex bigelowii	7	216	2015
CTR	3	Carex bigelowii	8	253	2015
CTR	3	Carex bigelowii	9	249	2015
CTR	3	Carex bigelowii	10	254	2015
CTR	3	Poa pratensis	1	206	2015
CTR	3	Poa pratensis	2	197	2015
CTR	3	Poa pratensis	3	189	2015
CTR	3	Poa pratensis	4	247	2015
CTR	3	Poa pratensis	5	204	2015
CTR	3	Poa pratensis	6	170	2015
CTR	3	Poa pratensis	7	175	2015
CTR	3	Poa pratensis	8	174	2015
CTR	3	Poa pratensis	9	170	2015
CTR	3	Poa pratensis	10	200	2015
CTR	3	Carex lachenalii	1	112	2015
CTR	3	Carex lachenalii	2	80	2015
CTR	3	Carex lachenalii	3	96	2015
CTR	3	Carex lachenalii	4	152	2015
CTR	3	Carex lachenalii	5	132	2015
CTR	3	Carex lachenalii	6	155	2015
CTR	3	Carex lachenalii	7	170	2015
CTR	3	Carex lachenalii	8	168	2015
CTR	3	Carex lachenalii	9	140	2015
CTR	3	Carex lachenalii	10	137	2015
CTR	3	Petasites frigidus	1	78	2015
CTR	3	Petasites frigidus	2	57	2015
CTR	3	Petasites frigidus	3	35	2015
CTR	3	Petasites frigidus	4	38	2015
CTR	3	Petasites frigidus	5	47	2015
CTR	3	Petasites frigidus	6	36	2015
CTR	3	Petasites frigidus	7	48	2015
CTR	3	Petasites frigidus	8	45	2015
CTR	3	Petasites frigidus	9	34	2015
CTR	3	Petasites frigidus	10	28	2015
OTC	4	Carex vaginata	1	715	2015
OTC	4	Carex vaginata	2	205	2015
OTC	4	Carex vaginata	3	196	2015
OTC	4	Carex vaginata	4	201	2015
OTC	4	Carex vaginata	5	299	2015
OTC	4	Carex vaginata	6	211	2015
OTC	4	Carex vaginata	7	200	2015
OTC	4	Carex vaginata	8	246	2015
OTC	4	Carex vaginata	9	221	2015
OTC	4	Carex vaginata	10	355	2015
OTC	4	Ranunculus nivalis	1	211	2015
OTC	4	Ranunculus nivalis	2	105	2015
OTC	4	Ranunculus nivalis	3	61	2015
OTC	4	Ranunculus nivalis	4	68	2015
OTC	4	Ranunculus nivalis	5	243	2015
OTC	4	Ranunculus nivalis	6	55	2015
OTC	4	Ranunculus nivalis	7	115	2015
OTC	4	Ranunculus nivalis	8	45	2015
OTC	4	Ranunculus nivalis	9		2015
OTC	4	Ranunculus nivalis	10		2015
OTC	4	Vaccinium myrtillus	1	28	2015
OTC	4	Vaccinium myrtillus	2	43	2015
OTC	4	Vaccinium myrtillus	3	35	2015
OTC	4	Vaccinium myrtillus	4	24	2015
OTC	4	Vaccinium myrtillus	5	19	2015
OTC	4	Vaccinium myrtillus	6	43	2015
OTC	4	Vaccinium myrtillus	7	21	2015
OTC	4	Vaccinium myrtillus	8	12	2015
OTC	4	Vaccinium myrtillus	9		2015
OTC	4	Vaccinium myrtillus	10		2015
OTC	4	Calamagrostis neglecta	1	176	2015
OTC	4	Calamagrostis neglecta	2	203	2015
OTC	4	Calamagrostis neglecta	3	172	2015
OTC	4	Calamagrostis neglecta	4	139	2015
OTC	4	Calamagrostis neglecta	5	89	2015
OTC	4	Calamagrostis neglecta	6	154	2015
OTC	4	Calamagrostis neglecta	7	189	2015
OTC	4	Calamagrostis neglecta	8	180	2015
OTC	4	Calamagrostis neglecta	9	159	2015
OTC	4	Calamagrostis neglecta	10	143	2015
OTC	4	Petasites frigidus	1	21	2015
OTC	4	Petasites frigidus	2	42	2015
OTC	4	Petasites frigidus	3	53	2015
OTC	4	Petasites frigidus	4	72	2015
OTC	4	Petasites frigidus	5	76	2015
OTC	4	Petasites frigidus	6	54	2015
OTC	4	Petasites frigidus	7	42	2015
OTC	4	Petasites frigidus	8	78	2015
OTC	4	Petasites frigidus	9	52	2015
OTC	4	Petasites frigidus	10	56	2015
CTR	4	Petasites frigidus	1	89	2015
CTR	4	Petasites frigidus	2	91	2015
CTR	4	Petasites frigidus	3	78	2015
CTR	4	Petasites frigidus	4	94	2015
CTR	4	Petasites frigidus	5	102	2015
CTR	4	Petasites frigidus	6	105	2015
CTR	4	Petasites frigidus	7	89	2015
CTR	4	Petasites frigidus	8	105	2015
CTR	4	Petasites frigidus	9	96	2015
CTR	4	Petasites frigidus	10	61	2015
CTR	4	Bistorta vivipara	1	130	2015
CTR	4	Bistorta vivipara	2	98	2015
CTR	4	Bistorta vivipara	3	111	2015
CTR	4	Bistorta vivipara	4	123	2015
CTR	4	Bistorta vivipara	5	152	2015
CTR	4	Bistorta vivipara	6	141	2015
CTR	4	Bistorta vivipara	7	165	2015
CTR	4	Bistorta vivipara	8	107	2015
CTR	4	Bistorta vivipara	9	138	2015
CTR	4	Bistorta vivipara	10	146	2015
CTR	4	Ranunculus nivalis	1	156	2015
CTR	4	Ranunculus nivalis	2	75	2015
CTR	4	Ranunculus nivalis	3	81	2015
CTR	4	Ranunculus nivalis	4	59	2015
CTR	4	Ranunculus nivalis	5	69	2015
CTR	4	Ranunculus nivalis	6	45	2015
CTR	4	Ranunculus nivalis	7	44	2015
CTR	4	Ranunculus nivalis	8	198	2015
CTR	4	Ranunculus nivalis	9	259	2015
CTR	4	Ranunculus nivalis	10	76	2015
CTR	4	Calamagrostis neglecta	1	192	2015
CTR	4	Calamagrostis neglecta	2	156	2015
CTR	4	Calamagrostis neglecta	3	185	2015
CTR	4	Calamagrostis neglecta	4	168	2015
CTR	4	Calamagrostis neglecta	5	158	2015
CTR	4	Calamagrostis neglecta	6	114	2015
CTR	4	Calamagrostis neglecta	7	188	2015
CTR	4	Calamagrostis neglecta	8	120	2015
CTR	4	Calamagrostis neglecta	9	126	2015
CTR	4	Calamagrostis neglecta	10	129	2015
CTR	4	Carex bigelowii	1	117	2015
CTR	4	Carex bigelowii	2	108	2015
CTR	4	Carex bigelowii	3	86	2015
CTR	4	Carex bigelowii	4	134	2015
CTR	4	Carex bigelowii	5	98	2015
CTR	4	Carex bigelowii	6	186	2015
CTR	4	Carex bigelowii	7	156	2015
CTR	4	Carex bigelowii	8	246	2015
CTR	4	Carex bigelowii	9	212	2015
CTR	4	Carex bigelowii	10	86	2015
OTC	5	Viola biflora	1	49	2015
OTC	5	Viola biflora	2	59	2015
OTC	5	Viola biflora	3	92	2015
OTC	5	Viola biflora	4	42	2015
OTC	5	Viola biflora	5	41	2015
OTC	5	Viola biflora	6	101	2015
OTC	5	Viola biflora	7	69	2015
OTC	5	Viola biflora	8	71	2015
OTC	5	Viola biflora	9	74	2015
OTC	5	Viola biflora	10	72	2015
OTC	5	Salix lanata	1	380	2015
OTC	5	Salix lanata	2	349	2015
OTC	5	Salix lanata	3	295	2015
OTC	5	Salix lanata	4	249	2015
OTC	5	Salix lanata	5	215	2015
OTC	5	Salix lanata	6		2015
OTC	5	Salix lanata	7		2015
OTC	5	Salix lanata	8		2015
OTC	5	Salix lanata	9		2015
OTC	5	Salix lanata	10		2015
OTC	5	Bistorta vivipara	1	111	2015
OTC	5	Bistorta vivipara	2	122	2015
OTC	5	Bistorta vivipara	3	63	2015
OTC	5	Bistorta vivipara	4	81	2015
OTC	5	Bistorta vivipara	5	61	2015
OTC	5	Bistorta vivipara	6	92	2015
OTC	5	Bistorta vivipara	7	101	2015
OTC	5	Bistorta vivipara	8	61	2015
OTC	5	Bistorta vivipara	9	56	2015
OTC	5	Bistorta vivipara	10	39	2015
OTC	5	Carex bigelowii	1	103	2015
OTC	5	Carex bigelowii	2	61	2015
OTC	5	Carex bigelowii	3	150	2015
OTC	5	Carex bigelowii	4	98	2015
OTC	5	Carex bigelowii	5	105	2015
OTC	5	Carex bigelowii	6	86	2015
OTC	5	Carex bigelowii	7	171	2015
OTC	5	Carex bigelowii	8	220	2015
OTC	5	Carex bigelowii	9	183	2015
OTC	5	Carex bigelowii	10	140	2015
OTC	5	Ranunculus nivalis	1	60	2015
OTC	5	Ranunculus nivalis	2	52	2015
OTC	5	Ranunculus nivalis	3	40	2015
OTC	5	Ranunculus nivalis	4	104	2015
OTC	5	Ranunculus nivalis	5	96	2015
OTC	5	Ranunculus nivalis	6	59	2015
OTC	5	Ranunculus nivalis	7	68	2015
OTC	5	Ranunculus nivalis	8	61	2015
OTC	5	Ranunculus nivalis	9	61	2015
OTC	5	Ranunculus nivalis	10		2015
CTR	5	Bistorta vivipara	1	90	2015
CTR	5	Bistorta vivipara	2	118	2015
CTR	5	Bistorta vivipara	3	76	2015
CTR	5	Bistorta vivipara	4	124	2015
CTR	5	Bistorta vivipara	5	94	2015
CTR	5	Bistorta vivipara	6	91	2015
CTR	5	Bistorta vivipara	7	91	2015
CTR	5	Bistorta vivipara	8	117	2015
CTR	5	Bistorta vivipara	9	115	2015
CTR	5	Bistorta vivipara	10	79	2015
CTR	5	Carex bigelowii	1	155	2015
CTR	5	Carex bigelowii	2	142	2015
CTR	5	Carex bigelowii	3	96	2015
CTR	5	Carex bigelowii	4	161	2015
CTR	5	Carex bigelowii	5	159	2015
CTR	5	Carex bigelowii	6	94	2015
CTR	5	Carex bigelowii	7	164	2015
CTR	5	Carex bigelowii	8	129	2015
CTR	5	Carex bigelowii	9	82	2015
CTR	5	Carex bigelowii	10	128	2015
CTR	5	Saussurea alpina	1	93	2015
CTR	5	Saussurea alpina	2	61	2015
CTR	5	Saussurea alpina	3	67	2015
CTR	5	Saussurea alpina	4	66	2015
CTR	5	Saussurea alpina	5	68	2015
CTR	5	Saussurea alpina	6	71	2015
CTR	5	Saussurea alpina	7	96	2015
CTR	5	Saussurea alpina	8	105	2015
CTR	5	Saussurea alpina	9	89	2015
CTR	5	Saussurea alpina	10	88	2015
CTR	5	Viola biflora	1	71	2015
CTR	5	Viola biflora	2	38	2015
CTR	5	Viola biflora	3	64	2015
CTR	5	Viola biflora	4	35	2015
CTR	5	Viola biflora	5	38	2015
CTR	5	Viola biflora	6	51	2015
CTR	5	Viola biflora	7	46	2015
CTR	5	Viola biflora	8	51	2015
CTR	5	Viola biflora	9	76	2015
CTR	5	Viola biflora	10	74	2015
CTR	5	Ranunculus nivalis	1	41	2015
CTR	5	Ranunculus nivalis	2	85	2015
CTR	5	Ranunculus nivalis	3	48	2015
CTR	5	Ranunculus nivalis	4	43	2015
CTR	5	Ranunculus nivalis	5	50	2015
CTR	5	Ranunculus nivalis	6	54	2015
CTR	5	Ranunculus nivalis	7	60	2015
CTR	5	Ranunculus nivalis	8	38	2015
CTR	5	Ranunculus nivalis	9	32	2015
CTR	5	Ranunculus nivalis	10	42	2015

## Sheet: Dryas heath
Treatment	Plot_no	Species	Individual	Height	Year
OTC	1	Vaccinium vitis-idaea	1	76	2015
OTC	1	Vaccinium vitis-idaea	2	58	2015
OTC	1	Vaccinium vitis-idaea	3	86	2015
OTC	1	Vaccinium vitis-idaea	4	62	2015
OTC	1	Vaccinium vitis-idaea	5	74	2015
OTC	1	Vaccinium vitis-idaea	6	66	2015
OTC	1	Vaccinium vitis-idaea	7	37	2015
OTC	1	Vaccinium vitis-idaea	8	64	2015
OTC	1	Vaccinium vitis-idaea	9	89	2015
OTC	1	Vaccinium vitis-idaea	10	52	2015
OTC	1	Calamagrostis neglecta	1	191	2015
OTC	1	Calamagrostis neglecta	2	167	2015
OTC	1	Calamagrostis neglecta	3	164	2015
OTC	1	Calamagrostis neglecta	4	189	2015
OTC	1	Calamagrostis neglecta	5	107	2015
OTC	1	Calamagrostis neglecta	6	139	2015
OTC	1	Calamagrostis neglecta	7	133	2015
OTC	1	Calamagrostis neglecta	8	171	2015
OTC	1	Calamagrostis neglecta	9	201	2015
OTC	1	Calamagrostis neglecta	10	130	2015
OTC	1	Dryas octopetala	1	41	2015
OTC	1	Dryas octopetala	2	24	2015
OTC	1	Dryas octopetala	3	22	2015
OTC	1	Dryas octopetala	4	43	2015
OTC	1	Dryas octopetala	5	38	2015
OTC	1	Dryas octopetala	6	37	2015
OTC	1	Dryas octopetala	7	43	2015
OTC	1	Dryas octopetala	8	34	2015
OTC	1	Dryas octopetala	9	38	2015
OTC	1	Dryas octopetala	10	27	2015
OTC	1	Bistorta vivipara	1	77	2015
OTC	1	Bistorta vivipara	2	69	2015
OTC	1	Bistorta vivipara	3	77	2015
OTC	1	Bistorta vivipara	4	78	2015
OTC	1	Bistorta vivipara	5	70	2015
OTC	1	Bistorta vivipara	6	67	2015
OTC	1	Bistorta vivipara	7	63	2015
OTC	1	Bistorta vivipara	8	72	2015
OTC	1	Bistorta vivipara	9		2015
OTC	1	Bistorta vivipara	10		2015
OTC	1	Salix herbacea	1	54	2015
OTC	1	Salix herbacea	2	67	2015
OTC	1	Salix herbacea	3	45	2015
OTC	1	Salix herbacea	4	94	2015
OTC	1	Salix herbacea	5	87	2015
OTC	1	Salix herbacea	6	45	2015
OTC	1	Salix herbacea	7	52	2015
OTC	1	Salix herbacea	8	64	2015
OTC	1	Salix herbacea	9	37	2015
OTC	1	Salix herbacea	10	33	2015
CTR	1	Dryas octopetala	1	38	2015
CTR	1	Dryas octopetala	2	47	2015
CTR	1	Dryas octopetala	3	31	2015
CTR	1	Dryas octopetala	4	42	2015
CTR	1	Dryas octopetala	5	26	2015
CTR	1	Dryas octopetala	6	38	2015
CTR	1	Dryas octopetala	7	46	2015
CTR	1	Dryas octopetala	8	27	2015
CTR	1	Dryas octopetala	9	31	2015
CTR	1	Dryas octopetala	10	25	2015
CTR	1	Bistorta vivipara	1	131	2015
CTR	1	Bistorta vivipara	2	94	2015
CTR	1	Bistorta vivipara	3	85	2015
CTR	1	Bistorta vivipara	4	90	2015
CTR	1	Bistorta vivipara	5	79	2015
CTR	1	Bistorta vivipara	6	57	2015
CTR	1	Bistorta vivipara	7	68	2015
CTR	1	Bistorta vivipara	8	57	2015
CTR	1	Bistorta vivipara	9	89	2015
CTR	1	Bistorta vivipara	10	87	2015
CTR	1	Empetrum nigrum	1	45	2015
CTR	1	Empetrum nigrum	2	40	2015
CTR	1	Empetrum nigrum	3	34	2015
CTR	1	Empetrum nigrum	4	36	2015
CTR	1	Empetrum nigrum	5	45	2015
CTR	1	Empetrum nigrum	6	51	2015
CTR	1	Empetrum nigrum	7	39	2015
CTR	1	Empetrum nigrum	8	55	2015
CTR	1	Empetrum nigrum	9	55	2015
CTR	1	Empetrum nigrum	10	36	2015
CTR	1	Salix reticulata	1	40	2015
CTR	1	Salix reticulata	2	48	2015
CTR	1	Salix reticulata	3	76	2015
CTR	1	Salix reticulata	4	47	2015
CTR	1	Salix reticulata	5	36	2015
CTR	1	Salix reticulata	6	43	2015
CTR	1	Salix reticulata	7	38	2015
CTR	1	Salix reticulata	8	58	2015
CTR	1	Salix reticulata	9	53	2015
CTR	1	Salix reticulata	10	37	2015
CTR	1	Carex vaginata	1	68	2015
CTR	1	Carex vaginata	2	83	2015
CTR	1	Carex vaginata	3	65	2015
CTR	1	Carex vaginata	4	80	2015
CTR	1	Carex vaginata	5	90	2015
CTR	1	Carex vaginata	6	95	2015
CTR	1	Carex vaginata	7	70	2015
CTR	1	Carex vaginata	8	122	2015
CTR	1	Carex vaginata	9	67	2015
CTR	1	Carex vaginata	10	55	2015
OTC	2	Dryas octopetala	1	54	2015
OTC	2	Dryas octopetala	2	49	2015
OTC	2	Dryas octopetala	3	44	2015
OTC	2	Dryas octopetala	4	98	2015
OTC	2	Dryas octopetala	5	26	2015
OTC	2	Dryas octopetala	6	42	2015
OTC	2	Dryas octopetala	7	57	2015
OTC	2	Dryas octopetala	8	35	2015
OTC	2	Dryas octopetala	9	28	2015
OTC	2	Dryas octopetala	10	45	2015
OTC	2	Carex rupestris	1	69	2015
OTC	2	Carex rupestris	2	75	2015
OTC	2	Carex rupestris	3	83	2015
OTC	2	Carex rupestris	4	96	2015
OTC	2	Carex rupestris	5	114	2015
OTC	2	Carex rupestris	6	105	2015
OTC	2	Carex rupestris	7	78	2015
OTC	2	Carex rupestris	8	86	2015
OTC	2	Carex rupestris	9	96	2015
OTC	2	Carex rupestris	10	108	2015
OTC	2	Festuca vivipara	1	164	2015
OTC	2	Festuca vivipara	2	188	2015
OTC	2	Festuca vivipara	3	165	2015
OTC	2	Festuca vivipara	4	124	2015
OTC	2	Festuca vivipara	5	148	2015
OTC	2	Festuca vivipara	6	156	2015
OTC	2	Festuca vivipara	7	241	2015
OTC	2	Festuca vivipara	8	181	2015
OTC	2	Festuca vivipara	9	223	2015
OTC	2	Festuca vivipara	10	143	2015
OTC	2	Vaccinium vitis-idaea	1	33	2015
OTC	2	Vaccinium vitis-idaea	2	42	2015
OTC	2	Vaccinium vitis-idaea	3	22	2015
OTC	2	Vaccinium vitis-idaea	4	36	2015
OTC	2	Vaccinium vitis-idaea	5	39	2015
OTC	2	Vaccinium vitis-idaea	6	48	2015
OTC	2	Vaccinium vitis-idaea	7	31	2015
OTC	2	Vaccinium vitis-idaea	8	49	2015
OTC	2	Vaccinium vitis-idaea	9	51	2015
OTC	2	Vaccinium vitis-idaea	10	69	2015
OTC	2	Thalictrum alpinum	1	111	2015
OTC	2	Thalictrum alpinum	2	47	2015
OTC	2	Thalictrum alpinum	3	50	2015
OTC	2	Thalictrum alpinum	4	47	2015
OTC	2	Thalictrum alpinum	5	68	2015
OTC	2	Thalictrum alpinum	6	38	2015
OTC	2	Thalictrum alpinum	7	49	2015
OTC	2	Thalictrum alpinum	8	60	2015
OTC	2	Thalictrum alpinum	9	31	2015
OTC	2	Thalictrum alpinum	10	43	2015
CTR	2	Dryas octopetala	1	66	2015
CTR	2	Dryas octopetala	2	36	2015
CTR	2	Dryas octopetala	3	43	2015
CTR	2	Dryas octopetala	4	45	2015
CTR	2	Dryas octopetala	5	34	2015
CTR	2	Dryas octopetala	6	44	2015
CTR	2	Dryas octopetala	7	34	2015
CTR	2	Dryas octopetala	8	56	2015
CTR	2	Dryas octopetala	9	56	2015
CTR	2	Dryas octopetala	10	48	2015
CTR	2	Bistorta vivipara	1	156	2015
CTR	2	Bistorta vivipara	2	63	2015
CTR	2	Bistorta vivipara	3	56	2015
CTR	2	Bistorta vivipara	4	72	2015
CTR	2	Bistorta vivipara	5	89	2015
CTR	2	Bistorta vivipara	6	62	2015
CTR	2	Bistorta vivipara	7	122	2015
CTR	2	Bistorta vivipara	8	114	2015
CTR	2	Bistorta vivipara	9	89	2015
CTR	2	Bistorta vivipara	10	63	2015
CTR	2	Salix reticulata	1	39	2015
CTR	2	Salix reticulata	2	51	2015
CTR	2	Salix reticulata	3	74	2015
CTR	2	Salix reticulata	4	34	2015
CTR	2	Salix reticulata	5	22	2015
CTR	2	Salix reticulata	6	24	2015
CTR	2	Salix reticulata	7	32	2015
CTR	2	Salix reticulata	8	36	2015
CTR	2	Salix reticulata	9	38	2015
CTR	2	Salix reticulata	10	35	2015
CTR	2	Carex vaginata	1	68	2015
CTR	2	Carex vaginata	2	79	2015
CTR	2	Carex vaginata	3	69	2015
CTR	2	Carex vaginata	4	72	2015
CTR	2	Carex vaginata	5	71	2015
CTR	2	Carex vaginata	6	73	2015
CTR	2	Carex vaginata	7	75	2015
CTR	2	Carex vaginata	8	66	2015
CTR	2	Carex vaginata	9	70	2015
CTR	2	Carex vaginata	10	61	2015
CTR	2	Petasites frigidus	1	92	2015
CTR	2	Petasites frigidus	2	52	2015
CTR	2	Petasites frigidus	3	47	2015
CTR	2	Petasites frigidus	4	56	2015
CTR	2	Petasites frigidus	5	68	2015
CTR	2	Petasites frigidus	6	57	2015
CTR	2	Petasites frigidus	7	50	2015
CTR	2	Petasites frigidus	8	45	2015
CTR	2	Petasites frigidus	9	68	2015
CTR	2	Petasites frigidus	10	81	2015
OTC	3	Vaccinium vitis-idaea	1	49	2015
OTC	3	Vaccinium vitis-idaea	2	81	2015
OTC	3	Vaccinium vitis-idaea	3	73	2015
OTC	3	Vaccinium vitis-idaea	4	65	2015
OTC	3	Vaccinium vitis-idaea	5	54	2015
OTC	3	Vaccinium vitis-idaea	6	58	2015
OTC	3	Vaccinium vitis-idaea	7	78	2015
OTC	3	Vaccinium vitis-idaea	8	67	2015
OTC	3	Vaccinium vitis-idaea	9	54	2015
OTC	3	Vaccinium vitis-idaea	10	35	2015
OTC	3	Thalictrum alpinum	1	54	2015
OTC	3	Thalictrum alpinum	2	42	2015
OTC	3	Thalictrum alpinum	3	60	2015
OTC	3	Thalictrum alpinum	4	39	2015
OTC	3	Thalictrum alpinum	5	41	2015
OTC	3	Thalictrum alpinum	6	74	2015
OTC	3	Thalictrum alpinum	7	54	2015
OTC	3	Thalictrum alpinum	8	46	2015
OTC	3	Thalictrum alpinum	9	63	2015
OTC	3	Thalictrum alpinum	10	94	2015
OTC	3	Bistorta vivipara	1	118	2015
OTC	3	Bistorta vivipara	2	78	2015
OTC	3	Bistorta vivipara	3	68	2015
OTC	3	Bistorta vivipara	4	101	2015
OTC	3	Bistorta vivipara	5	156	2015
OTC	3	Bistorta vivipara	6	113	2015
OTC	3	Bistorta vivipara	7	229	2015
OTC	3	Bistorta vivipara	8	86	2015
OTC	3	Bistorta vivipara	9	30	2015
OTC	3	Bistorta vivipara	10	70	2015
OTC	3	Carex bigelowii	1	101	2015
OTC	3	Carex bigelowii	2	73	2015
OTC	3	Carex bigelowii	3	45	2015
OTC	3	Carex bigelowii	4	86	2015
OTC	3	Carex bigelowii	5	125	2015
OTC	3	Carex bigelowii	6	60	2015
OTC	3	Carex bigelowii	7	130	2015
OTC	3	Carex bigelowii	8	140	2015
OTC	3	Carex bigelowii	9	105	2015
OTC	3	Carex bigelowii	10	113	2015
OTC	3	Juniperus communis	1	220	2015
OTC	3	Juniperus communis	2	218	2015
OTC	3	Juniperus communis	3	231	2015
OTC	3	Juniperus communis	4	313	2015
OTC	3	Juniperus communis	5	295	2015
OTC	3	Juniperus communis	6	274	2015
OTC	3	Juniperus communis	7	285	2015
OTC	3	Juniperus communis	8	234	2015
OTC	3	Juniperus communis	9	295	2015
OTC	3	Juniperus communis	10	276	2015
CTR	3	Dryas octopetala	1	81	2015
CTR	3	Dryas octopetala	2	54	2015
CTR	3	Dryas octopetala	3	76	2015
CTR	3	Dryas octopetala	4	54	2015
CTR	3	Dryas octopetala	5	40	2015
CTR	3	Dryas octopetala	6	66	2015
CTR	3	Dryas octopetala	7	38	2015
CTR	3	Dryas octopetala	8	76	2015
CTR	3	Dryas octopetala	9	41	2015
CTR	3	Dryas octopetala	10	27	2015
CTR	3	Salix reticulata	1	36	2015
CTR	3	Salix reticulata	2	52	2015
CTR	3	Salix reticulata	3	49	2015
CTR	3	Salix reticulata	4	45	2015
CTR	3	Salix reticulata	5	42	2015
CTR	3	Salix reticulata	6	52	2015
CTR	3	Salix reticulata	7	41	2015
CTR	3	Salix reticulata	8	46	2015
CTR	3	Salix reticulata	9	45	2015
CTR	3	Salix reticulata	10	38	2015
CTR	3	Bartsia alpina	1	98	2015
CTR	3	Bartsia alpina	2	94	2015
CTR	3	Bartsia alpina	3	78	2015
CTR	3	Bartsia alpina	4	59	2015
CTR	3	Bartsia alpina	5	46	2015
CTR	3	Bartsia alpina	6	62	2015
CTR	3	Bartsia alpina	7	73	2015
CTR	3	Bartsia alpina	8	96	2015
CTR	3	Bartsia alpina	9	54	2015
CTR	3	Bartsia alpina	10	92	2015
CTR	3	Bistorta vivipara	1	79	2015
CTR	3	Bistorta vivipara	2	108	2015
CTR	3	Bistorta vivipara	3	108	2015
CTR	3	Bistorta vivipara	4	96	2015
CTR	3	Bistorta vivipara	5	56	2015
CTR	3	Bistorta vivipara	6	78	2015
CTR	3	Bistorta vivipara	7	81	2015
CTR	3	Bistorta vivipara	8	51	2015
CTR	3	Bistorta vivipara	9	94	2015
CTR	3	Bistorta vivipara	10	72	2015
CTR	3	Carex bigelowii	1	109	2015
CTR	3	Carex bigelowii	2	129	2015
CTR	3	Carex bigelowii	3	140	2015
CTR	3	Carex bigelowii	4	111	2015
CTR	3	Carex bigelowii	5	148	2015
CTR	3	Carex bigelowii	6	101	2015
CTR	3	Carex bigelowii	7	91	2015
CTR	3	Carex bigelowii	8	92	2015
CTR	3	Carex bigelowii	9	79	2015
CTR	3	Carex bigelowii	10	105	2015
OTC	4	Dryas octopetala	1	91	2015
OTC	4	Dryas octopetala	2	82	2015
OTC	4	Dryas octopetala	3	74	2015
OTC	4	Dryas octopetala	4	83	2015
OTC	4	Dryas octopetala	5	83	2015
OTC	4	Dryas octopetala	6	82	2015
OTC	4	Dryas octopetala	7	96	2015
OTC	4	Dryas octopetala	8	109	2015
OTC	4	Dryas octopetala	9	83	2015
OTC	4	Dryas octopetala	10	110	2015
OTC	4	Rhododendron lapponicum	1	82	2015
OTC	4	Rhododendron lapponicum	2	98	2015
OTC	4	Rhododendron lapponicum	3	56	2015
OTC	4	Rhododendron lapponicum	4	82	2015
OTC	4	Rhododendron lapponicum	5	74	2015
OTC	4	Rhododendron lapponicum	6	104	2015
OTC	4	Rhododendron lapponicum	7	113	2015
OTC	4	Rhododendron lapponicum	8	86	2015
OTC	4	Rhododendron lapponicum	9	63	2015
OTC	4	Rhododendron lapponicum	10	98	2015
OTC	4	Vaccinium vitis-idaea	1	43	2015
OTC	4	Vaccinium vitis-idaea	2	49	2015
OTC	4	Vaccinium vitis-idaea	3	43	2015
OTC	4	Vaccinium vitis-idaea	4	46	2015
OTC	4	Vaccinium vitis-idaea	5	53	2015
OTC	4	Vaccinium vitis-idaea	6	31	2015
OTC	4	Vaccinium vitis-idaea	7	61	2015
OTC	4	Vaccinium vitis-idaea	8	42	2015
OTC	4	Vaccinium vitis-idaea	9	64	2015
OTC	4	Vaccinium vitis-idaea	10	66	2015
OTC	4	Carex vaginata	1	131	2015
OTC	4	Carex vaginata	2	124	2015
OTC	4	Carex vaginata	3	116	2015
OTC	4	Carex vaginata	4	164	2015
OTC	4	Carex vaginata	5	74	2015
OTC	4	Carex vaginata	6	116	2015
OTC	4	Carex vaginata	7	130	2015
OTC	4	Carex vaginata	8	107	2015
OTC	4	Carex vaginata	9	189	2015
OTC	4	Carex vaginata	10	151	2015
OTC	4	Bistorta vivipara	1	58	2015
OTC	4	Bistorta vivipara	2	49	2015
OTC	4	Bistorta vivipara	3	54	2015
OTC	4	Bistorta vivipara	4	62	2015
OTC	4	Bistorta vivipara	5	71	2015
OTC	4	Bistorta vivipara	6	69	2015
OTC	4	Bistorta vivipara	7	80	2015
OTC	4	Bistorta vivipara	8	40	2015
OTC	4	Bistorta vivipara	9	116	2015
OTC	4	Bistorta vivipara	10	81	2015
CTR	4	Dryas octopetala	1	38	2015
CTR	4	Dryas octopetala	2	36	2015
CTR	4	Dryas octopetala	3	57	2015
CTR	4	Dryas octopetala	4	53	2015
CTR	4	Dryas octopetala	5	42	2015
CTR	4	Dryas octopetala	6	56	2015
CTR	4	Dryas octopetala	7	41	2015
CTR	4	Dryas octopetala	8	69	2015
CTR	4	Dryas octopetala	9	42	2015
CTR	4	Dryas octopetala	10	52	2015
CTR	4	Bistorta vivipara	1	61	2015
CTR	4	Bistorta vivipara	2	47	2015
CTR	4	Bistorta vivipara	3	70	2015
CTR	4	Bistorta vivipara	4	45	2015
CTR	4	Bistorta vivipara	5	107	2015
CTR	4	Bistorta vivipara	6	71	2015
CTR	4	Bistorta vivipara	7	51	2015
CTR	4	Bistorta vivipara	8	60	2015
CTR	4	Bistorta vivipara	9	91	2015
CTR	4	Bistorta vivipara	10	74	2015
CTR	4	Rhododendron lapponicum	1	68	2015
CTR	4	Rhododendron lapponicum	2	64	2015
CTR	4	Rhododendron lapponicum	3	82	2015
CTR	4	Rhododendron lapponicum	4	59	2015
CTR	4	Rhododendron lapponicum	5	45	2015
CTR	4	Rhododendron lapponicum	6	49	2015
CTR	4	Rhododendron lapponicum	7	94	2015
CTR	4	Rhododendron lapponicum	8	75	2015
CTR	4	Rhododendron lapponicum	9	95	2015
CTR	4	Rhododendron lapponicum	10	73	2015
CTR	4	Carex vaginata	1	60	2015
CTR	4	Carex vaginata	2	51	2015
CTR	4	Carex vaginata	3	61	2015
CTR	4	Carex vaginata	4	57	2015
CTR	4	Carex vaginata	5	80	2015
CTR	4	Carex vaginata	6	113	2015
CTR	4	Carex vaginata	7	72	2015
CTR	4	Carex vaginata	8	75	2015
CTR	4	Carex vaginata	9	81	2015
CTR	4	Carex vaginata	10	85	2015
CTR	4	Empetrum nigrum	1	63	2015
CTR	4	Empetrum nigrum	2	56	2015
CTR	4	Empetrum nigrum	3	71	2015
CTR	4	Empetrum nigrum	4	57	2015
CTR	4	Empetrum nigrum	5	45	2015
CTR	4	Empetrum nigrum	6	56	2015
CTR	4	Empetrum nigrum	7	37	2015
CTR	4	Empetrum nigrum	8	52	2015
CTR	4	Empetrum nigrum	9	56	2015
CTR	4	Empetrum nigrum	10	38	2015
OTC	5	Vaccinium vitis-idaea	1	62	2015
OTC	5	Vaccinium vitis-idaea	2	74	2015
OTC	5	Vaccinium vitis-idaea	3	56	2015
OTC	5	Vaccinium vitis-idaea	4	26	2015
OTC	5	Vaccinium vitis-idaea	5	72	2015
OTC	5	Vaccinium vitis-idaea	6	76	2015
OTC	5	Vaccinium vitis-idaea	7	42	2015
OTC	5	Vaccinium vitis-idaea	8	63	2015
OTC	5	Vaccinium vitis-idaea	9	42	2015
OTC	5	Vaccinium vitis-idaea	10	47	2015
OTC	5	Bistorta vivipara	1	100	2015
OTC	5	Bistorta vivipara	2	115	2015
OTC	5	Bistorta vivipara	3	86	2015
OTC	5	Bistorta vivipara	4	195	2015
OTC	5	Bistorta vivipara	5	126	2015
OTC	5	Bistorta vivipara	6	96	2015
OTC	5	Bistorta vivipara	7	94	2015
OTC	5	Bistorta vivipara	8	135	2015
OTC	5	Bistorta vivipara	9	182	2015
OTC	5	Bistorta vivipara	10	188	2015
OTC	5	Salix reticulata	1	87	2015
OTC	5	Salix reticulata	2	38	2015
OTC	5	Salix reticulata	3	61	2015
OTC	5	Salix reticulata	4	52	2015
OTC	5	Salix reticulata	5	56	2015
OTC	5	Salix reticulata	6	34	2015
OTC	5	Salix reticulata	7	42	2015
OTC	5	Salix reticulata	8	36	2015
OTC	5	Salix reticulata	9	56	2015
OTC	5	Salix reticulata	10	76	2015
OTC	5	Carex bigelowii	1	204	2015
OTC	5	Carex bigelowii	2	195	2015
OTC	5	Carex bigelowii	3	210	2015
OTC	5	Carex bigelowii	4	257	2015
OTC	5	Carex bigelowii	5	277	2015
OTC	5	Carex bigelowii	6	194	2015
OTC	5	Carex bigelowii	7	270	2015
OTC	5	Carex bigelowii	8	243	2015
OTC	5	Carex bigelowii	9	226	2015
OTC	5	Carex bigelowii	10	218	2015
OTC	5	Carex vaginata	1	185	2015
OTC	5	Carex vaginata	2	127	2015
OTC	5	Carex vaginata	3	129	2015
OTC	5	Carex vaginata	4	207	2015
OTC	5	Carex vaginata	5	152	2015
OTC	5	Carex vaginata	6	239	2015
OTC	5	Carex vaginata	7	145	2015
OTC	5	Carex vaginata	8	98	2015
OTC	5	Carex vaginata	9	217	2015
OTC	5	Carex vaginata	10	116	2015
CTR	5	Dryas octopetala	1	52	2015
CTR	5	Dryas octopetala	2	22	2015
CTR	5	Dryas octopetala	3	31	2015
CTR	5	Dryas octopetala	4	34	2015
CTR	5	Dryas octopetala	5	29	2015
CTR	5	Dryas octopetala	6	36	2015
CTR	5	Dryas octopetala	7	35	2015
CTR	5	Dryas octopetala	8	40	2015
CTR	5	Dryas octopetala	9	38	2015
CTR	5	Dryas octopetala	10	42	2015
CTR	5	Vaccinium uliginosum	1	46	2015
CTR	5	Vaccinium uliginosum	2	51	2015
CTR	5	Vaccinium uliginosum	3	32	2015
CTR	5	Vaccinium uliginosum	4	51	2015
CTR	5	Vaccinium uliginosum	5	39	2015
CTR	5	Vaccinium uliginosum	6	42	2015
CTR	5	Vaccinium uliginosum	7	29	2015
CTR	5	Vaccinium uliginosum	8	30	2015
CTR	5	Vaccinium uliginosum	9	55	2015
CTR	5	Vaccinium uliginosum	10	56	2015
CTR	5	Carex bigelowii	1	74	2015
CTR	5	Carex bigelowii	2	57	2015
CTR	5	Carex bigelowii	3	63	2015
CTR	5	Carex bigelowii	4	109	2015
CTR	5	Carex bigelowii	5	95	2015
CTR	5	Carex bigelowii	6	96	2015
CTR	5	Carex bigelowii	7	130	2015
CTR	5	Carex bigelowii	8	215	2015
CTR	5	Carex bigelowii	9	79	2015
CTR	5	Carex bigelowii	10	92	2015
CTR	5	Rhododendron lapponicum	1	32	2015
CTR	5	Rhododendron lapponicum	2	42	2015
CTR	5	Rhododendron lapponicum	3	53	2015
CTR	5	Rhododendron lapponicum	4	56	2015
CTR	5	Rhododendron lapponicum	5	60	2015
CTR	5	Rhododendron lapponicum	6	62	2015
CTR	5	Rhododendron lapponicum	7	45	2015
CTR	5	Rhododendron lapponicum	8	54	2015
CTR	5	Rhododendron lapponicum	9	30	2015
CTR	5	Rhododendron lapponicum	10	62	2015
CTR	5	Bartsia alpina	1	96	2015
CTR	5	Bartsia alpina	2	92	2015
CTR	5	Bartsia alpina	3	110	2015
CTR	5	Bartsia alpina	4	50	2015
CTR	5	Bartsia alpina	5	90	2015
CTR	5	Bartsia alpina	6	89	2015
CTR	5	Bartsia alpina	7	51	2015
CTR	5	Bartsia alpina	8	38	2015
CTR	5	Bartsia alpina	9	94	2015
CTR	5	Bartsia alpina	10	65	2015

## Sheet: Dry heath
Treatment	Plot_no	Species	Individual	Height	Year
OTC	1	Vaccinium vitis-idaea	1	51	2015
OTC	1	Vaccinium vitis-idaea	2	36	2015
OTC	1	Vaccinium vitis-idaea	3	52	2015
OTC	1	Vaccinium vitis-idaea	4	43	2015
OTC	1	Vaccinium vitis-idaea	5	29	2015
OTC	1	Vaccinium vitis-idaea	6	46	2015
OTC	1	Vaccinium vitis-idaea	7	32	2015
OTC	1	Vaccinium vitis-idaea	8	46	2015
OTC	1	Vaccinium vitis-idaea	9	38	2015
OTC	1	Vaccinium vitis-idaea	10	48	2015
OTC	1	Empetrum nigrum	1	82	2015
OTC	1	Empetrum nigrum	2	100	2015
OTC	1	Empetrum nigrum	3	102	2015
OTC	1	Empetrum nigrum	4	75	2015
OTC	1	Empetrum nigrum	5	94	2015
OTC	1	Empetrum nigrum	6	83	2015
OTC	1	Empetrum nigrum	7	72	2015
OTC	1	Empetrum nigrum	8	94	2015
OTC	1	Empetrum nigrum	9	102	2015
OTC	1	Empetrum nigrum	10	59	2015
OTC	1	Cassiope tetragona	1	131	2015
OTC	1	Cassiope tetragona	2	129	2015
OTC	1	Cassiope tetragona	3	95	2015
OTC	1	Cassiope tetragona	4	142	2015
OTC	1	Cassiope tetragona	5	79	2015
OTC	1	Cassiope tetragona	6	94	2015
OTC	1	Cassiope tetragona	7	129	2015
OTC	1	Cassiope tetragona	8	139	2015
OTC	1	Cassiope tetragona	9	147	2015
OTC	1	Cassiope tetragona	10	69	2015
OTC	1	Betula nana	1	107	2015
OTC	1	Betula nana	2	137	2015
OTC	1	Betula nana	3	50	2015
OTC	1	Betula nana	4	154	2015
OTC	1	Betula nana	5	139	2015
OTC	1	Betula nana	6	145	2015
OTC	1	Betula nana	7	156	2015
OTC	1	Betula nana	8	92	2015
OTC	1	Betula nana	9	139	2015
OTC	1	Betula nana	10	105	2015
OTC	1	Salix herbacea	1	41	2015
OTC	1	Salix herbacea	2	23	2015
OTC	1	Salix herbacea	3	54	2015
OTC	1	Salix herbacea	4	71	2015
OTC	1	Salix herbacea	5	85	2015
OTC	1	Salix herbacea	6	9	2015
OTC	1	Salix herbacea	7	8	2015
OTC	1	Salix herbacea	8	41	2015
OTC	1	Salix herbacea	9	52	2015
OTC	1	Salix herbacea	10	42	2015
CTR	1	Betula nana	1	35	2015
CTR	1	Betula nana	2	61	2015
CTR	1	Betula nana	3	71	2015
CTR	1	Betula nana	4	42	2015
CTR	1	Betula nana	5	56	2015
CTR	1	Betula nana	6	54	2015
CTR	1	Betula nana	7	56	2015
CTR	1	Betula nana	8	49	2015
CTR	1	Betula nana	9	54	2015
CTR	1	Betula nana	10	49	2015
CTR	1	Empetrum nigrum	1	28	2015
CTR	1	Empetrum nigrum	2	39	2015
CTR	1	Empetrum nigrum	3	40	2015
CTR	1	Empetrum nigrum	4	53	2015
CTR	1	Empetrum nigrum	5	54	2015
CTR	1	Empetrum nigrum	6	35	2015
CTR	1	Empetrum nigrum	7	24	2015
CTR	1	Empetrum nigrum	8	30	2015
CTR	1	Empetrum nigrum	9	56	2015
CTR	1	Empetrum nigrum	10	31	2015
CTR	1	Salix herbacea	1	14	2015
CTR	1	Salix herbacea	2	12	2015
CTR	1	Salix herbacea	3	18	2015
CTR	1	Salix herbacea	4	24	2015
CTR	1	Salix herbacea	5	4	2015
CTR	1	Salix herbacea	6	11	2015
CTR	1	Salix herbacea	7	9	2015
CTR	1	Salix herbacea	8	22	2015
CTR	1	Salix herbacea	9	8	2015
CTR	1	Salix herbacea	10	10	2015
CTR	1	Cassiope tetragona	1	91	2015
CTR	1	Cassiope tetragona	2	72	2015
CTR	1	Cassiope tetragona	3	76	2015
CTR	1	Cassiope tetragona	4	93	2015
CTR	1	Cassiope tetragona	5	92	2015
CTR	1	Cassiope tetragona	6	58	2015
CTR	1	Cassiope tetragona	7	34	2015
CTR	1	Cassiope tetragona	8	50	2015
CTR	1	Cassiope tetragona	9	42	2015
CTR	1	Cassiope tetragona	10	43	2015
CTR	1	Calamagrostis (MADRÖR)	1	78	2015
CTR	1	Calamagrostis (MADRÖR)	2	64	2015
CTR	1	Calamagrostis (MADRÖR)	3	45	2015
CTR	1	Calamagrostis (MADRÖR)	4	67	2015
CTR	1	Calamagrostis (MADRÖR)	5	52	2015
CTR	1	Calamagrostis (MADRÖR)	6	91	2015
CTR	1	Calamagrostis (MADRÖR)	7	101	2015
CTR	1	Calamagrostis (MADRÖR)	8	107	2015
CTR	1	Calamagrostis (MADRÖR)	9	97	2015
CTR	1	Calamagrostis (MADRÖR)	10	90	2015
OTC	2	Cassiope tetragona	1	150	2015
OTC	2	Cassiope tetragona	2	172	2015
OTC	2	Cassiope tetragona	3	119	2015
OTC	2	Cassiope tetragona	4	136	2015
OTC	2	Cassiope tetragona	5	129	2015
OTC	2	Cassiope tetragona	6	109	2015
OTC	2	Cassiope tetragona	7	136	2015
OTC	2	Cassiope tetragona	8	94	2015
OTC	2	Cassiope tetragona	9	147	2015
OTC	2	Cassiope tetragona	10	98	2015
OTC	2	Salix herbacea	1	58	2015
OTC	2	Salix herbacea	2	44	2015
OTC	2	Salix herbacea	3	32	2015
OTC	2	Salix herbacea	4	26	2015
OTC	2	Salix herbacea	5	35	2015
OTC	2	Salix herbacea	6	68	2015
OTC	2	Salix herbacea	7	71	2015
OTC	2	Salix herbacea	8	64	2015
OTC	2	Salix herbacea	9	44	2015
OTC	2	Salix herbacea	10	47	2015
OTC	2	Vaccinium vitis-idaea	1	78	2015
OTC	2	Vaccinium vitis-idaea	2	54	2015
OTC	2	Vaccinium vitis-idaea	3	36	2015
OTC	2	Vaccinium vitis-idaea	4	48	2015
OTC	2	Vaccinium vitis-idaea	5	53	2015
OTC	2	Vaccinium vitis-idaea	6	46	2015
OTC	2	Vaccinium vitis-idaea	7	51	2015
OTC	2	Vaccinium vitis-idaea	8	47	2015
OTC	2	Vaccinium vitis-idaea	9	53	2015
OTC	2	Vaccinium vitis-idaea	10	32	2015
OTC	2	Empetrum nigrum	1	104	2015
OTC	2	Empetrum nigrum	2	76	2015
OTC	2	Empetrum nigrum	3	56	2015
OTC	2	Empetrum nigrum	4	42	2015
OTC	2	Empetrum nigrum	5	58	2015
OTC	2	Empetrum nigrum	6	17	2015
OTC	2	Empetrum nigrum	7	56	2015
OTC	2	Empetrum nigrum	8	87	2015
OTC	2	Empetrum nigrum	9	104	2015
OTC	2	Empetrum nigrum	10	34	2015
OTC	2	Calamagrostis (MADRÖR)	1	175	2015
OTC	2	Calamagrostis (MADRÖR)	2	145	2015
OTC	2	Calamagrostis (MADRÖR)	3	100	2015
OTC	2	Calamagrostis (MADRÖR)	4	128	2015
OTC	2	Calamagrostis (MADRÖR)	5	120	2015
OTC	2	Calamagrostis (MADRÖR)	6	143	2015
OTC	2	Calamagrostis (MADRÖR)	7	133	2015
OTC	2	Calamagrostis (MADRÖR)	8	139	2015
OTC	2	Calamagrostis (MADRÖR)	9	151	2015
OTC	2	Calamagrostis (MADRÖR)	10	155	2015
CTR	2	Cassiope tetragona	1	60	2015
CTR	2	Cassiope tetragona	2	89	2015
CTR	2	Cassiope tetragona	3	80	2015
CTR	2	Cassiope tetragona	4	101	2015
CTR	2	Cassiope tetragona	5	39	2015
CTR	2	Cassiope tetragona	6	74	2015
CTR	2	Cassiope tetragona	7	70	2015
CTR	2	Cassiope tetragona	8	95	2015
CTR	2	Cassiope tetragona	9	86	2015
CTR	2	Cassiope tetragona	10	88	2015
CTR	2	Salix herbacea	1	15	2015
CTR	2	Salix herbacea	2	22	2015
CTR	2	Salix herbacea	3	48	2015
CTR	2	Salix herbacea	4	16	2015
CTR	2	Salix herbacea	5	20	2015
CTR	2	Salix herbacea	6	9	2015
CTR	2	Salix herbacea	7	17	2015
CTR	2	Salix herbacea	8	25	2015
CTR	2	Salix herbacea	9	37	2015
CTR	2	Salix herbacea	10	42	2015
CTR	2	Betula nana	1	57	2015
CTR	2	Betula nana	2	92	2015
CTR	2	Betula nana	3	27	2015
CTR	2	Betula nana	4	35	2015
CTR	2	Betula nana	5	30	2015
CTR	2	Betula nana	6	58	2015
CTR	2	Betula nana	7	108	2015
CTR	2	Betula nana	8	74	2015
CTR	2	Betula nana	9	84	2015
CTR	2	Betula nana	10	110	2015
CTR	2	Calamagrostis (MADRÖR)	1	91	2015
CTR	2	Calamagrostis (MADRÖR)	2	108	2015
CTR	2	Calamagrostis (MADRÖR)	3	149	2015
CTR	2	Calamagrostis (MADRÖR)	4	45	2015
CTR	2	Calamagrostis (MADRÖR)	5	145	2015
CTR	2	Calamagrostis (MADRÖR)	6	123	2015
CTR	2	Calamagrostis (MADRÖR)	7	179	2015
CTR	2	Calamagrostis (MADRÖR)	8	73	2015
CTR	2	Calamagrostis (MADRÖR)	9	97	2015
CTR	2	Calamagrostis (MADRÖR)	10	130	2015
CTR	2	Vaccinium vitis-idaea	1	32	2015
CTR	2	Vaccinium vitis-idaea	2	28	2015
CTR	2	Vaccinium vitis-idaea	3	41	2015
CTR	2	Vaccinium vitis-idaea	4	35	2015
CTR	2	Vaccinium vitis-idaea	5	27	2015
CTR	2	Vaccinium vitis-idaea	6	39	2015
CTR	2	Vaccinium vitis-idaea	7	19	2015
CTR	2	Vaccinium vitis-idaea	8	21	2015
CTR	2	Vaccinium vitis-idaea	9	25	2015
CTR	2	Vaccinium vitis-idaea	10	20	2015
OTC	3	Salix herbacea	1	114	2015
OTC	3	Salix herbacea	2	98	2015
OTC	3	Salix herbacea	3	55	2015
OTC	3	Salix herbacea	4	59	2015
OTC	3	Salix herbacea	5	92	2015
OTC	3	Salix herbacea	6	56	2015
OTC	3	Salix herbacea	7	61	2015
OTC	3	Salix herbacea	8	60	2015
OTC	3	Salix herbacea	9	10	2015
OTC	3	Salix herbacea	10	78	2015
OTC	3	Cassiope tetragona	1	124	2015
OTC	3	Cassiope tetragona	2	105	2015
OTC	3	Cassiope tetragona	3	125	2015
OTC	3	Cassiope tetragona	4	127	2015
OTC	3	Cassiope tetragona	5	134	2015
OTC	3	Cassiope tetragona	6	146	2015
OTC	3	Cassiope tetragona	7	91	2015
OTC	3	Cassiope tetragona	8	84	2015
OTC	3	Cassiope tetragona	9	125	2015
OTC	3	Cassiope tetragona	10	116	2015
OTC	3	Betula nana	1	295	2015
OTC	3	Betula nana	2	346	2015
OTC	3	Betula nana	3	174	2015
OTC	3	Betula nana	4	125	2015
OTC	3	Betula nana	5	269	2015
OTC	3	Betula nana	6	243	2015
OTC	3	Betula nana	7	348	2015
OTC	3	Betula nana	8	337	2015
OTC	3	Betula nana	9	368	2015
OTC	3	Betula nana	10	387	2015
OTC	3	Empetrum nigrum	1	101	2015
OTC	3	Empetrum nigrum	2	181	2015
OTC	3	Empetrum nigrum	3	137	2015
OTC	3	Empetrum nigrum	4	149	2015
OTC	3	Empetrum nigrum	5	183	2015
OTC	3	Empetrum nigrum	6	138	2015
OTC	3	Empetrum nigrum	7	104	2015
OTC	3	Empetrum nigrum	8	93	2015
OTC	3	Empetrum nigrum	9	129	2015
OTC	3	Empetrum nigrum	10	107	2015
OTC	3	Vaccinium vitis-idaea	1	64	2015
OTC	3	Vaccinium vitis-idaea	2	53	2015
OTC	3	Vaccinium vitis-idaea	3	42	2015
OTC	3	Vaccinium vitis-idaea	4	65	2015
OTC	3	Vaccinium vitis-idaea	5	82	2015
OTC	3	Vaccinium vitis-idaea	6	56	2015
OTC	3	Vaccinium vitis-idaea	7	87	2015
OTC	3	Vaccinium vitis-idaea	8	92	2015
OTC	3	Vaccinium vitis-idaea	9	78	2015
OTC	3	Vaccinium vitis-idaea	10	69	2015
CTR	3	Salix herbacea	1	34	2015
CTR	3	Salix herbacea	2	26	2015
CTR	3	Salix herbacea	3	42	2015
CTR	3	Salix herbacea	4	16	2015
CTR	3	Salix herbacea	5	12	2015
CTR	3	Salix herbacea	6	21	2015
CTR	3	Salix herbacea	7	18	2015
CTR	3	Salix herbacea	8	17	2015
CTR	3	Salix herbacea	9	58	2015
CTR	3	Salix herbacea	10	29	2015
CTR	3	Cassiope tetragona	1	61	2015
CTR	3	Cassiope tetragona	2	99	2015
CTR	3	Cassiope tetragona	3	105	2015
CTR	3	Cassiope tetragona	4	68	2015
CTR	3	Cassiope tetragona	5	80	2015
CTR	3	Cassiope tetragona	6	84	2015
CTR	3	Cassiope tetragona	7	98	2015
CTR	3	Cassiope tetragona	8	89	2015
CTR	3	Cassiope tetragona	9	78	2015
CTR	3	Cassiope tetragona	10	115	2015
CTR	3	Vaccinium vitis-idaea	1	21	2015
CTR	3	Vaccinium vitis-idaea	2	41	2015
CTR	3	Vaccinium vitis-idaea	3	26	2015
CTR	3	Vaccinium vitis-idaea	4	23	2015
CTR	3	Vaccinium vitis-idaea	5	32	2015
CTR	3	Vaccinium vitis-idaea	6	27	2015
CTR	3	Vaccinium vitis-idaea	7	23	2015
CTR	3	Vaccinium vitis-idaea	8	41	2015
CTR	3	Vaccinium vitis-idaea	9	22	2015
CTR	3	Vaccinium vitis-idaea	10	29	2015
CTR	3	Betula nana	1	52	2015
CTR	3	Betula nana	2	134	2015
CTR	3	Betula nana	3	86	2015
CTR	3	Betula nana	4	48	2015
CTR	3	Betula nana	5	89	2015
CTR	3	Betula nana	6		2015
CTR	3	Betula nana	7		2015
CTR	3	Betula nana	8		2015
CTR	3	Betula nana	9		2015
CTR	3	Betula nana	10		2015
CTR	3	Calamagrostis (MADRÖR)	1	100	2015
CTR	3	Calamagrostis (MADRÖR)	2	93	2015
CTR	3	Calamagrostis (MADRÖR)	3	115	2015
CTR	3	Calamagrostis (MADRÖR)	4	210	2015
CTR	3	Calamagrostis (MADRÖR)	5	92	2015
CTR	3	Calamagrostis (MADRÖR)	6	94	2015
CTR	3	Calamagrostis (MADRÖR)	7	80	2015
CTR	3	Calamagrostis (MADRÖR)	8	40	2015
CTR	3	Calamagrostis (MADRÖR)	9	59	2015
CTR	3	Calamagrostis (MADRÖR)	10	80	2015
OTC	4	Salix herbacea	1	63	2015
OTC	4	Salix herbacea	2	49	2015
OTC	4	Salix herbacea	3	74	2015
OTC	4	Salix herbacea	4	23	2015
OTC	4	Salix herbacea	5	45	2015
OTC	4	Salix herbacea	6	68	2015
OTC	4	Salix herbacea	7	49	2015
OTC	4	Salix herbacea	8	62	2015
OTC	4	Salix herbacea	9	71	2015
OTC	4	Salix herbacea	10	115	2015
OTC	4	Empetrum nigrum	1	172	2015
OTC	4	Empetrum nigrum	2	131	2015
OTC	4	Empetrum nigrum	3	132	2015
OTC	4	Empetrum nigrum	4	114	2015
OTC	4	Empetrum nigrum	5	146	2015
OTC	4	Empetrum nigrum	6		2015
OTC	4	Empetrum nigrum	7		2015
OTC	4	Empetrum nigrum	8		2015
OTC	4	Empetrum nigrum	9		2015
OTC	4	Empetrum nigrum	10		2015
OTC	4	Cassiope tetragona	1	141	2015
OTC	4	Cassiope tetragona	2	157	2015
OTC	4	Cassiope tetragona	3	99	2015
OTC	4	Cassiope tetragona	4	177	2015
OTC	4	Cassiope tetragona	5	128	2015
OTC	4	Cassiope tetragona	6	82	2015
OTC	4	Cassiope tetragona	7	148	2015
OTC	4	Cassiope tetragona	8	111	2015
OTC	4	Cassiope tetragona	9	154	2015
OTC	4	Cassiope tetragona	10	161	2015
OTC	4	Vaccinium vitis-idaea	1	52	2015
OTC	4	Vaccinium vitis-idaea	2	63	2015
OTC	4	Vaccinium vitis-idaea	3	57	2015
OTC	4	Vaccinium vitis-idaea	4	53	2015
OTC	4	Vaccinium vitis-idaea	5	51	2015
OTC	4	Vaccinium vitis-idaea	6	45	2015
OTC	4	Vaccinium vitis-idaea	7	76	2015
OTC	4	Vaccinium vitis-idaea	8	72	2015
OTC	4	Vaccinium vitis-idaea	9	81	2015
OTC	4	Vaccinium vitis-idaea	10	78	2015
OTC	4	Calamagrostis (MADRÖR)	1	205	2015
OTC	4	Calamagrostis (MADRÖR)	2	209	2015
OTC	4	Calamagrostis (MADRÖR)	3	221	2015
OTC	4	Calamagrostis (MADRÖR)	4	162	2015
OTC	4	Calamagrostis (MADRÖR)	5	142	2015
OTC	4	Calamagrostis (MADRÖR)	6	77	2015
OTC	4	Calamagrostis (MADRÖR)	7	78	2015
OTC	4	Calamagrostis (MADRÖR)	8	86	2015
OTC	4	Calamagrostis (MADRÖR)	9	85	2015
OTC	4	Calamagrostis (MADRÖR)	10	94	2015
CTR	4	Salix herbacea	1	11	2015
CTR	4	Salix herbacea	2	16	2015
CTR	4	Salix herbacea	3	21	2015
CTR	4	Salix herbacea	4	15	2015
CTR	4	Salix herbacea	5	28	2015
CTR	4	Salix herbacea	6	29	2015
CTR	4	Salix herbacea	7	65	2015
CTR	4	Salix herbacea	8	25	2015
CTR	4	Salix herbacea	9	30	2015
CTR	4	Salix herbacea	10	32	2015
CTR	4	Cassiope tetragona	1	129	2015
CTR	4	Cassiope tetragona	2	86	2015
CTR	4	Cassiope tetragona	3	119	2015
CTR	4	Cassiope tetragona	4	69	2015
CTR	4	Cassiope tetragona	5	59	2015
CTR	4	Cassiope tetragona	6	94	2015
CTR	4	Cassiope tetragona	7	86	2015
CTR	4	Cassiope tetragona	8	78	2015
CTR	4	Cassiope tetragona	9	52	2015
CTR	4	Cassiope tetragona	10	76	2015
CTR	4	Calamagrostis (MADRÖR)	1	176	2015
CTR	4	Calamagrostis (MADRÖR)	2	156	2015
CTR	4	Calamagrostis (MADRÖR)	3	134	2015
CTR	4	Calamagrostis (MADRÖR)	4	146	2015
CTR	4	Calamagrostis (MADRÖR)	5	169	2015
CTR	4	Calamagrostis (MADRÖR)	6	93	2015
CTR	4	Calamagrostis (MADRÖR)	7	82	2015
CTR	4	Calamagrostis (MADRÖR)	8	115	2015
CTR	4	Calamagrostis (MADRÖR)	9	127	2015
CTR	4	Calamagrostis (MADRÖR)	10	180	2015
CTR	4	Vaccinium vitis-idaea	1	32	2015
CTR	4	Vaccinium vitis-idaea	2	33	2015
CTR	4	Vaccinium vitis-idaea	3	35	2015
CTR	4	Vaccinium vitis-idaea	4	34	2015
CTR	4	Vaccinium vitis-idaea	5	61	2015
CTR	4	Vaccinium vitis-idaea	6	32	2015
CTR	4	Vaccinium vitis-idaea	7	41	2015
CTR	4	Vaccinium vitis-idaea	8	38	2015
CTR	4	Vaccinium vitis-idaea	9	31	2015
CTR	4	Vaccinium vitis-idaea	10	27	2015
CTR	4	Betula nana	1	42	2015
CTR	4	Betula nana	2	59	2015
CTR	4	Betula nana	3		2015
CTR	4	Betula nana	4		2015
CTR	4	Betula nana	5		2015
CTR	4	Betula nana	6		2015
CTR	4	Betula nana	7		2015
CTR	4	Betula nana	8		2015
CTR	4	Betula nana	9		2015
CTR	4	Betula nana	10		2015
OTC	5	Salix NÄTVIDE	1	55	2015
OTC	5	Salix NÄTVIDE	2	54	2015
OTC	5	Salix NÄTVIDE	3	39	2015
OTC	5	Salix NÄTVIDE	4	32	2015
OTC	5	Salix NÄTVIDE	5	75	2015
OTC	5	Salix NÄTVIDE	6	81	2015
OTC	5	Salix NÄTVIDE	7	65	2015
OTC	5	Salix NÄTVIDE	8	110	2015
OTC	5	Salix NÄTVIDE	9	67	2015
OTC	5	Salix NÄTVIDE	10	63	2015
OTC	5	Cassiope tetragona	1	116	2015
OTC	5	Cassiope tetragona	2	107	2015
OTC	5	Cassiope tetragona	3	79	2015
OTC	5	Cassiope tetragona	4	82	2015
OTC	5	Cassiope tetragona	5	101	2015
OTC	5	Cassiope tetragona	6	62	2015
OTC	5	Cassiope tetragona	7	98	2015
OTC	5	Cassiope tetragona	8	104	2015
OTC	5	Cassiope tetragona	9	116	2015
OTC	5	Cassiope tetragona	10	96	2015
OTC	5	Vaccinium uliginosum	1	95	2015
OTC	5	Vaccinium uliginosum	2	72	2015
OTC	5	Vaccinium uliginosum	3	77	2015
OTC	5	Vaccinium uliginosum	4	82	2015
OTC	5	Vaccinium uliginosum	5	63	2015
OTC	5	Vaccinium uliginosum	6	59	2015
OTC	5	Vaccinium uliginosum	7	51	2015
OTC	5	Vaccinium uliginosum	8	49	2015
OTC	5	Vaccinium uliginosum	9	72	2015
OTC	5	Vaccinium uliginosum	10	57	2015
OTC	5	Vaccinium vitis-idaea	1	82	2015
OTC	5	Vaccinium vitis-idaea	2	81	2015
OTC	5	Vaccinium vitis-idaea	3	64	2015
OTC	5	Vaccinium vitis-idaea	4	89	2015
OTC	5	Vaccinium vitis-idaea	5	63	2015
OTC	5	Vaccinium vitis-idaea	6	77	2015
OTC	5	Vaccinium vitis-idaea	7	94	2015
OTC	5	Vaccinium vitis-idaea	8	73	2015
OTC	5	Vaccinium vitis-idaea	9	72	2015
OTC	5	Vaccinium vitis-idaea	10	72	2015
OTC	5	Carex vaginata	1	188	2015
OTC	5	Carex vaginata	2	162	2015
OTC	5	Carex vaginata	3	151	2015
OTC	5	Carex vaginata	4	181	2015
OTC	5	Carex vaginata	5	197	2015
OTC	5	Carex vaginata	6	204	2015
OTC	5	Carex vaginata	7	189	2015
OTC	5	Carex vaginata	8	134	2015
OTC	5	Carex vaginata	9	144	2015
OTC	5	Carex vaginata	10	116	2015
CTR	5	Cassiope tetragona	1	91	2015
CTR	5	Cassiope tetragona	2	86	2015
CTR	5	Cassiope tetragona	3	96	2015
CTR	5	Cassiope tetragona	4	85	2015
CTR	5	Cassiope tetragona	5	100	2015
CTR	5	Cassiope tetragona	6	84	2015
CTR	5	Cassiope tetragona	7	62	2015
CTR	5	Cassiope tetragona	8	87	2015
CTR	5	Cassiope tetragona	9		2015
CTR	5	Cassiope tetragona	10		2015
CTR	5	Dryas octopetala	1	46	2015
CTR	5	Dryas octopetala	2	48	2015
CTR	5	Dryas octopetala	3	52	2015
CTR	5	Dryas octopetala	4	41	2015
CTR	5	Dryas octopetala	5	30	2015
CTR	5	Dryas octopetala	6	49	2015
CTR	5	Dryas octopetala	7	34	2015
CTR	5	Dryas octopetala	8	38	2015
CTR	5	Dryas octopetala	9	32	2015
CTR	5	Dryas octopetala	10	31	2015
CTR	5	Salix NÄTVIDE	1	61	2015
CTR	5	Salix NÄTVIDE	2	37	2015
CTR	5	Salix NÄTVIDE	3	26	2015
CTR	5	Salix NÄTVIDE	4	19	2015
CTR	5	Salix NÄTVIDE	5	28	2015
CTR	5	Salix NÄTVIDE	6	25	2015
CTR	5	Salix NÄTVIDE	7	26	2015
CTR	5	Salix NÄTVIDE	8	38	2015
CTR	5	Salix NÄTVIDE	9	28	2015
CTR	5	Salix NÄTVIDE	10	22	2015
CTR	5	Bistorta vivipara	1	136	2015
CTR	5	Bistorta vivipara	2	72	2015
CTR	5	Bistorta vivipara	3	65	2015
CTR	5	Bistorta vivipara	4	54	2015
CTR	5	Bistorta vivipara	5	52	2015
CTR	5	Bistorta vivipara	6	62	2015
CTR	5	Bistorta vivipara	7	80	2015
CTR	5	Bistorta vivipara	8	75	2015
CTR	5	Bistorta vivipara	9	57	2015
CTR	5	Bistorta vivipara	10	78	2015
CTR	5	Astragalus alpinus	1	62	2015
CTR	5	Astragalus alpinus	2	54	2015
CTR	5	Astragalus alpinus	3	60	2015
CTR	5	Astragalus alpinus	4	62	2015
CTR	5	Astragalus alpinus	5	45	2015
CTR	5	Astragalus alpinus	6	58	2015
CTR	5	Astragalus alpinus	7	63	2015
CTR	5	Astragalus alpinus	8	57	2015
CTR	5	Astragalus alpinus	9	43	2015
CTR	5	Astragalus alpinus	10	57	2015

## Sheet: Tussock tundra
Treatment	Plot_no	Species	Individual	Height	Year
OTC	1	Vaccinium vitis-idaea	1	62	2015
OTC	1	Vaccinium vitis-idaea	2	43	2015
OTC	1	Vaccinium vitis-idaea	3	52	2015
OTC	1	Vaccinium vitis-idaea	4	55	2015
OTC	1	Vaccinium vitis-idaea	5	40	2015
OTC	1	Vaccinium vitis-idaea	6	52	2015
OTC	1	Vaccinium vitis-idaea	7	45	2015
OTC	1	Vaccinium vitis-idaea	8	55	2015
OTC	1	Vaccinium vitis-idaea	9	50	2015
OTC	1	Vaccinium vitis-idaea	10	50	2015
OTC	1	Eriophorum vaginatum	1	185	2015
OTC	1	Eriophorum vaginatum	2	175	2015
OTC	1	Eriophorum vaginatum	3	170	2015
OTC	1	Eriophorum vaginatum	4	165	2015
OTC	1	Eriophorum vaginatum	5	180	2015
OTC	1	Eriophorum vaginatum	6	225	2015
OTC	1	Eriophorum vaginatum	7	200	2015
OTC	1	Eriophorum vaginatum	8	190	2015
OTC	1	Eriophorum vaginatum	9	205	2015
OTC	1	Eriophorum vaginatum	10	200	2015
OTC	1	Salix herbacea	1	40	2015
OTC	1	Salix herbacea	2	33	2015
OTC	1	Salix herbacea	3	23	2015
OTC	1	Salix herbacea	4	20	2015
OTC	1	Salix herbacea	5	42	2015
OTC	1	Salix herbacea	6	53	2015
OTC	1	Salix herbacea	7	40	2015
OTC	1	Salix herbacea	8	46	2015
OTC	1	Salix herbacea	9	40	2015
OTC	1	Salix herbacea	10	36	2015
OTC	1	Phyllodoce caerulea	1	115	2015
OTC	1	Phyllodoce caerulea	2	119	2015
OTC	1	Phyllodoce caerulea	3	96	2015
OTC	1	Phyllodoce caerulea	4	95	2015
OTC	1	Phyllodoce caerulea	5	101	2015
OTC	1	Phyllodoce caerulea	6	95	2015
OTC	1	Phyllodoce caerulea	7	80	2015
CTR	1	Vaccinium vitis-idaea	1	51	2015
CTR	1	Vaccinium vitis-idaea	2	26	2015
CTR	1	Vaccinium vitis-idaea	3	30	2015
CTR	1	Vaccinium vitis-idaea	4	42	2015
CTR	1	Vaccinium vitis-idaea	5	20	2015
CTR	1	Vaccinium vitis-idaea	6	30	2015
CTR	1	Vaccinium vitis-idaea	7	20	2015
CTR	1	Vaccinium vitis-idaea	8	38	2015
CTR	1	Vaccinium vitis-idaea	9	40	2015
CTR	1	Vaccinium vitis-idaea	10	23	2015
CTR	1	Salix herbacea	1	30	2015
CTR	1	Salix herbacea	2	25	2015
CTR	1	Salix herbacea	3	23	2015
CTR	1	Salix herbacea	4	26	2015
CTR	1	Salix herbacea	5	36	2015
CTR	1	Salix herbacea	6	27	2015
CTR	1	Salix herbacea	7	21	2015
CTR	1	Salix herbacea	8	15	2015
CTR	1	Salix herbacea	9	21	2015
CTR	1	Salix herbacea	10	24	2015
CTR	1	Eriophorum vaginatum	1	141	2015
CTR	1	Eriophorum vaginatum	2	165	2015
CTR	1	Eriophorum vaginatum	3	137	2015
CTR	1	Eriophorum vaginatum	4	151	2015
CTR	1	Eriophorum vaginatum	5	134	2015
CTR	1	Eriophorum vaginatum	6	127	2015
CTR	1	Eriophorum vaginatum	7	162	2015
CTR	1	Eriophorum vaginatum	8	112	2015
CTR	1	Eriophorum vaginatum	9	112	2015
CTR	1	Eriophorum vaginatum	10	100	2015
CTR	1	Phyllodoce caerulea	1	31	2015
CTR	1	Phyllodoce caerulea	2	30	2015
CTR	1	Phyllodoce caerulea	3	42	2015
CTR	1	Phyllodoce caerulea	4	40	2015
CTR	1	Phyllodoce caerulea	5	70	2015
CTR	1	Phyllodoce caerulea	6	35	2015
CTR	1	Phyllodoce caerulea	7	46	2015
CTR	1	Phyllodoce caerulea	8	60	2015
CTR	1	Phyllodoce caerulea	9	35	2015
CTR	1	Phyllodoce caerulea	10	36	2015
OTC	2	Vaccinium vitis-idaea	1	90	2015
OTC	2	Vaccinium vitis-idaea	2	60	2015
OTC	2	Vaccinium vitis-idaea	3	45	2015
OTC	2	Vaccinium vitis-idaea	4	42	2015
OTC	2	Vaccinium vitis-idaea	5	50	2015
OTC	2	Vaccinium vitis-idaea	6	35	2015
OTC	2	Vaccinium vitis-idaea	7	75	2015
OTC	2	Vaccinium vitis-idaea	8	45	2015
OTC	2	Vaccinium vitis-idaea	9	46	2015
OTC	2	Vaccinium vitis-idaea	10	53	2015
OTC	2	Salix herbacea	1	33	2015
OTC	2	Salix herbacea	2	34	2015
OTC	2	Salix herbacea	3	51	2015
OTC	2	Salix herbacea	4	30	2015
OTC	2	Salix herbacea	5	52	2015
OTC	2	Salix herbacea	6	43	2015
OTC	2	Salix herbacea	7	28	2015
OTC	2	Salix herbacea	8	31	2015
OTC	2	Salix herbacea	9	35	2015
OTC	2	Salix herbacea	10	26	2015
OTC	2	Eriophorum vaginatum	1	111	2015
OTC	2	Eriophorum vaginatum	2	140	2015
OTC	2	Eriophorum vaginatum	3	143	2015
OTC	2	Eriophorum vaginatum	4	113	2015
OTC	2	Eriophorum vaginatum	5	151	2015
OTC	2	Eriophorum vaginatum	6	160	2015
OTC	2	Eriophorum vaginatum	7	105	2015
OTC	2	Eriophorum vaginatum	8	113	2015
OTC	2	Eriophorum vaginatum	9	126	2015
OTC	2	Eriophorum vaginatum	10	109	2015
OTC	2	Phyllodoce caerulea	1	46	2015
OTC	2	Phyllodoce caerulea	2	53	2015
OTC	2	Phyllodoce caerulea	3	39	2015
OTC	2	Phyllodoce caerulea	4	40	2015
OTC	2	Phyllodoce caerulea	5	39	2015
OTC	2	Phyllodoce caerulea	6	43	2015
OTC	2	Phyllodoce caerulea	7	45	2015
OTC	2	Phyllodoce caerulea	8	35	2015
OTC	2	Phyllodoce caerulea	9	36	2015
OTC	2	Phyllodoce caerulea	10	41	2015
CTR	2	Vaccinium vitis-idaea	1	40	2015
CTR	2	Vaccinium vitis-idaea	2	43	2015
CTR	2	Vaccinium vitis-idaea	3	43	2015
CTR	2	Vaccinium vitis-idaea	4	30	2015
CTR	2	Vaccinium vitis-idaea	5	28	2015
CTR	2	Vaccinium vitis-idaea	6	36	2015
CTR	2	Vaccinium vitis-idaea	7	38	2015
CTR	2	Vaccinium vitis-idaea	8	20	2015
CTR	2	Vaccinium vitis-idaea	9	39	2015
CTR	2	Vaccinium vitis-idaea	10	50	2015
CTR	2	Salix herbacea	1	43	2015
CTR	2	Salix herbacea	2	28	2015
CTR	2	Salix herbacea	3	32	2015
CTR	2	Salix herbacea	4	25	2015
CTR	2	Salix herbacea	5	19	2015
CTR	2	Salix herbacea	6	26	2015
CTR	2	Salix herbacea	7	20	2015
CTR	2	Salix herbacea	8	30	2015
CTR	2	Salix herbacea	9	24	2015
CTR	2	Salix herbacea	10	24	2015
CTR	2	Eriophorum vaginatum	1	162	2015
CTR	2	Eriophorum vaginatum	2	160	2015
CTR	2	Eriophorum vaginatum	3	155	2015
CTR	2	Eriophorum vaginatum	4	156	2015
CTR	2	Eriophorum vaginatum	5	116	2015
CTR	2	Eriophorum vaginatum	6	121	2015
CTR	2	Eriophorum vaginatum	7	126	2015
CTR	2	Eriophorum vaginatum	8	161	2015
CTR	2	Eriophorum vaginatum	9	165	2015
CTR	2	Eriophorum vaginatum	10	170	2015
CTR	2	Phyllodoce caerulea	1	40	2015
CTR	2	Phyllodoce caerulea	2	28	2015
CTR	2	Phyllodoce caerulea	3	31	2015
CTR	2	Phyllodoce caerulea	4	34	2015
CTR	2	Phyllodoce caerulea	5	34	2015
CTR	2	Phyllodoce caerulea	6	30	2015
CTR	2	Phyllodoce caerulea	7	29	2015
CTR	2	Phyllodoce caerulea	8	42	2015
CTR	2	Phyllodoce caerulea	9	39	2015
CTR	2	Phyllodoce caerulea	10	40	2015
OTC	3	Vaccinium vitis-idaea	1	61	2015
OTC	3	Vaccinium vitis-idaea	2	54	2015
OTC	3	Vaccinium vitis-idaea	3	50	2015
OTC	3	Vaccinium vitis-idaea	4	53	2015
OTC	3	Vaccinium vitis-idaea	5	45	2015
OTC	3	Vaccinium vitis-idaea	6	46	2015
OTC	3	Vaccinium vitis-idaea	7	41	2015
OTC	3	Vaccinium vitis-idaea	8	40	2015
OTC	3	Vaccinium vitis-idaea	9	36	2015
OTC	3	Vaccinium vitis-idaea	10	45	2015
OTC	3	Salix herbacea	1	41	2015
OTC	3	Salix herbacea	2	36	2015
OTC	3	Salix herbacea	3	30	2015
OTC	3	Salix herbacea	4	36	2015
OTC	3	Salix herbacea	5	28	2015
OTC	3	Salix herbacea	6	30	2015
OTC	3	Salix herbacea	7	31	2015
OTC	3	Salix herbacea	8	29	2015
OTC	3	Salix herbacea	9	32	2015
OTC	3	Salix herbacea	10	33	2015
OTC	3	Eriophorum vaginatum	1	181	2015
OTC	3	Eriophorum vaginatum	2	190	2015
OTC	3	Eriophorum vaginatum	3	194	2015
OTC	3	Eriophorum vaginatum	4	185	2015
OTC	3	Eriophorum vaginatum	5	210	2015
OTC	3	Eriophorum vaginatum	6	201	2015
OTC	3	Eriophorum vaginatum	7	195	2015
OTC	3	Eriophorum vaginatum	8	186	2015
OTC	3	Eriophorum vaginatum	9	173	2015
OTC	3	Eriophorum vaginatum	10	165	2015
OTC	3	Phyllodoce caerulea	1	44	2015
OTC	3	Phyllodoce caerulea	2	43	2015
OTC	3	Phyllodoce caerulea	3	36	2015
OTC	3	Phyllodoce caerulea	4	60	2015
OTC	3	Phyllodoce caerulea	5	55	2015
OTC	3	Phyllodoce caerulea	6	53	2015
OTC	3	Phyllodoce caerulea	7	49	2015
OTC	3	Phyllodoce caerulea	8	46	2015
OTC	3	Phyllodoce caerulea	9	39	2015
OTC	3	Phyllodoce caerulea	10	45	2015
CTR	3		1		2015
CTR	3		2		2015
CTR	3		3		2015
CTR	3		4		2015
CTR	3		5		2015
CTR	3		6		2015
CTR	3		7		2015
CTR	3		8		2015
CTR	3		9		2015
CTR	3		10		2015
CTR	3		1		2015
CTR	3		2		2015
CTR	3		3		2015
CTR	3		4		2015
CTR	3		5		2015
CTR	3		6		2015
CTR	3		7		2015
CTR	3		8		2015
CTR	3		9		2015
CTR	3		10		2015
CTR	3		1		2015
CTR	3		2		2015
CTR	3		3		2015
CTR	3		4		2015
CTR	3		5		2015
CTR	3		6		2015
CTR	3		7		2015
CTR	3		8		2015
CTR	3		9		2015
CTR	3		10		2015
CTR	3		1		2015
CTR	3		2		2015
CTR	3		3		2015
CTR	3		4		2015
CTR	3		5		2015
CTR	3		6		2015
CTR	3		7		2015
CTR	3		8		2015
CTR	3		9		2015
CTR	3		10		2015
CTR	3		1		2015
CTR	3		2		2015
CTR	3		3		2015
CTR	3		4		2015
CTR	3		5		2015
CTR	3		6		2015
CTR	3		7		2015
CTR	3		8		2015
CTR	3		9		2015
CTR	3		10		2015
OTC	4	Eriophorum vaginatum	1	161	2015
OTC	4	Eriophorum vaginatum	2	133	2015
OTC	4	Eriophorum vaginatum	3	96	2015
OTC	4	Eriophorum vaginatum	4	170	2015
OTC	4	Eriophorum vaginatum	5	89	2015
OTC	4	Eriophorum vaginatum	6	134	2015
OTC	4	Eriophorum vaginatum	7	150	2015
OTC	4	Eriophorum vaginatum	8	189	2015
OTC	4	Eriophorum vaginatum	9	156	2015
OTC	4	Eriophorum vaginatum	10	140	2015
OTC	4	Empetrum nigrum	1	216	2015
OTC	4	Empetrum nigrum	2	62	2015
OTC	4	Empetrum nigrum	3	38	2015
OTC	4	Empetrum nigrum	4	64	2015
OTC	4	Empetrum nigrum	5	36	2015
OTC	4	Empetrum nigrum	6	75	2015
OTC	4	Empetrum nigrum	7	76	2015
OTC	4	Empetrum nigrum	8	112	2015
OTC	4	Empetrum nigrum	9	32	2015
OTC	4	Empetrum nigrum	10	65	2015
OTC	4	Vaccinium vitis-idaea	1	52	2015
OTC	4	Vaccinium vitis-idaea	2	21	2015
OTC	4	Vaccinium vitis-idaea	3	36	2015
OTC	4	Vaccinium vitis-idaea	4	47	2015
OTC	4	Vaccinium vitis-idaea	5	45	2015
OTC	4	Vaccinium vitis-idaea	6	67	2015
OTC	4	Vaccinium vitis-idaea	7	27	2015
OTC	4	Vaccinium vitis-idaea	8	56	2015
OTC	4	Vaccinium vitis-idaea	9	40	2015
OTC	4	Vaccinium vitis-idaea	10	71	2015
OTC	4	Salix herbacea	1	28	2015
OTC	4	Salix herbacea	2	34	2015
OTC	4	Salix herbacea	3	27	2015
OTC	4	Salix herbacea	4	28	2015
OTC	4	Salix herbacea	5	38	2015
OTC	4	Salix herbacea	6	20	2015
OTC	4	Salix herbacea	7	26	2015
OTC	4	Salix herbacea	8	22	2015
OTC	4	Salix herbacea	9	19	2015
OTC	4	Salix herbacea	10	31	2015
OTC	4	Bistorta vivipara	1	35	2015
OTC	4	Bistorta vivipara	2	50	2015
OTC	4	Bistorta vivipara	3	48	2015
OTC	4	Bistorta vivipara	4	54	2015
OTC	4	Bistorta vivipara	5	68	2015
OTC	4	Bistorta vivipara	6	52	2015
OTC	4	Bistorta vivipara	7	29	2015
OTC	4	Bistorta vivipara	8	33	2015
OTC	4	Bistorta vivipara	9	43	2015
OTC	4	Bistorta vivipara	10	72	2015
CTR	4	Eriophorum vaginatum	1	110	2015
CTR	4	Eriophorum vaginatum	2	114	2015
CTR	4	Eriophorum vaginatum	3	131	2015
CTR	4	Eriophorum vaginatum	4	113	2015
CTR	4	Eriophorum vaginatum	5	132	2015
CTR	4	Eriophorum vaginatum	6	186	2015
CTR	4	Eriophorum vaginatum	7	117	2015
CTR	4	Eriophorum vaginatum	8	121	2015
CTR	4	Eriophorum vaginatum	9	129	2015
CTR	4	Eriophorum vaginatum	10	78	2015
CTR	4	Vaccinium vitis-idaea	1	18	2015
CTR	4	Vaccinium vitis-idaea	2	31	2015
CTR	4	Vaccinium vitis-idaea	3	43	2015
CTR	4	Vaccinium vitis-idaea	4	18	2015
CTR	4	Vaccinium vitis-idaea	5	42	2015
CTR	4	Vaccinium vitis-idaea	6	41	2015
CTR	4	Vaccinium vitis-idaea	7	24	2015
CTR	4	Vaccinium vitis-idaea	8	14	2015
CTR	4	Vaccinium vitis-idaea	9	15	2015
CTR	4	Vaccinium vitis-idaea	10	8	2015
CTR	4	Phyllodoce caerulea	1	62	2015
CTR	4	Phyllodoce caerulea	2	44	2015
CTR	4	Phyllodoce caerulea	3	37	2015
CTR	4	Phyllodoce caerulea	4	42	2015
CTR	4	Phyllodoce caerulea	5	19	2015
CTR	4	Phyllodoce caerulea	6	86	2015
CTR	4	Phyllodoce caerulea	7	57	2015
CTR	4	Phyllodoce caerulea	8	46	2015
CTR	4	Phyllodoce caerulea	9	27	2015
CTR	4	Phyllodoce caerulea	10	50	2015
CTR	4	Bistorta vivipara	1	23	2015
CTR	4	Bistorta vivipara	2	34	2015
CTR	4	Bistorta vivipara	3	71	2015
CTR	4	Bistorta vivipara	4	40	2015
CTR	4	Bistorta vivipara	5	63	2015
CTR	4	Bistorta vivipara	6	26	2015
CTR	4	Bistorta vivipara	7	23	2015
CTR	4	Bistorta vivipara	8	36	2015
CTR	4	Bistorta vivipara	9	52	2015
CTR	4	Bistorta vivipara	10	36	2015
CTR	4	Salix herbacea	1	14	2015
CTR	4	Salix herbacea	2	20	2015
CTR	4	Salix herbacea	3	13	2015
CTR	4	Salix herbacea	4	25	2015
CTR	4	Salix herbacea	5	19	2015
CTR	4	Salix herbacea	6	24	2015
CTR	4	Salix herbacea	7	13	2015
CTR	4	Salix herbacea	8	20	2015
CTR	4	Salix herbacea	9	19	2015
CTR	4	Salix herbacea	10	23	2015
OTC	5	Eriophorum vaginatum	1	105	2015
OTC	5	Eriophorum vaginatum	2	114	2015
OTC	5	Eriophorum vaginatum	3	157	2015
OTC	5	Eriophorum vaginatum	4	150	2015
OTC	5	Eriophorum vaginatum	5	124	2015
OTC	5	Eriophorum vaginatum	6	129	2015
OTC	5	Eriophorum vaginatum	7	80	2015
OTC	5	Eriophorum vaginatum	8		2015
OTC	5	Eriophorum vaginatum	9		2015
OTC	5	Eriophorum vaginatum	10		2015
OTC	5	Rubus chamaemorus	1	56	2015
OTC	5	Rubus chamaemorus	2	26	2015
OTC	5	Rubus chamaemorus	3	48	2015
OTC	5	Rubus chamaemorus	4	34	2015
OTC	5	Rubus chamaemorus	5	32	2015
OTC	5	Rubus chamaemorus	6	45	2015
OTC	5	Rubus chamaemorus	7	28	2015
OTC	5	Rubus chamaemorus	8	38	2015
OTC	5	Rubus chamaemorus	9	48	2015
OTC	5	Rubus chamaemorus	10	37	2015
OTC	5	Phyllodoce caerulea	1	52	2015
OTC	5	Phyllodoce caerulea	2	116	2015
OTC	5	Phyllodoce caerulea	3	51	2015
OTC	5	Phyllodoce caerulea	4	47	2015
OTC	5	Phyllodoce caerulea	5	55	2015
OTC	5	Phyllodoce caerulea	6	25	2015
OTC	5	Phyllodoce caerulea	7	71	2015
OTC	5	Phyllodoce caerulea	8	74	2015
OTC	5	Phyllodoce caerulea	9	54	2015
OTC	5	Phyllodoce caerulea	10	34	2015
OTC	5	Vaccinium vitis-idaea	1	34	2015
OTC	5	Vaccinium vitis-idaea	2	26	2015
OTC	5	Vaccinium vitis-idaea	3	58	2015
OTC	5	Vaccinium vitis-idaea	4	28	2015
OTC	5	Vaccinium vitis-idaea	5	30	2015
OTC	5	Vaccinium vitis-idaea	6	30	2015
OTC	5	Vaccinium vitis-idaea	7	22	2015
OTC	5	Vaccinium vitis-idaea	8	21	2015
OTC	5	Vaccinium vitis-idaea	9	19	2015
OTC	5	Vaccinium vitis-idaea	10	15	2015
OTC	5	Salix herbacea	1	17	2015
OTC	5	Salix herbacea	2	29	2015
OTC	5	Salix herbacea	3	26	2015
OTC	5	Salix herbacea	4	15	2015
OTC	5	Salix herbacea	5	22	2015
OTC	5	Salix herbacea	6	16	2015
OTC	5	Salix herbacea	7	14	2015
OTC	5	Salix herbacea	8	33	2015
OTC	5	Salix herbacea	9	18	2015
OTC	5	Salix herbacea	10	18	2015
CTR	5	Eriophorum vaginatum	1	158	2015
CTR	5	Eriophorum vaginatum	2	128	2015
CTR	5	Eriophorum vaginatum	3	129	2015
CTR	5	Eriophorum vaginatum	4	119	2015
CTR	5	Eriophorum vaginatum	5	104	2015
CTR	5	Eriophorum vaginatum	6	197	2015
CTR	5	Eriophorum vaginatum	7	132	2015
CTR	5	Eriophorum vaginatum	8	145	2015
CTR	5	Eriophorum vaginatum	9	104	2015
CTR	5	Eriophorum vaginatum	10	156	2015
CTR	5	Vaccinium vitis-idaea	1	42	2015
CTR	5	Vaccinium vitis-idaea	2	47	2015
CTR	5	Vaccinium vitis-idaea	3	43	2015
CTR	5	Vaccinium vitis-idaea	4	37	2015
CTR	5	Vaccinium vitis-idaea	5	38	2015
CTR	5	Vaccinium vitis-idaea	6	26	2015
CTR	5	Vaccinium vitis-idaea	7	52	2015
CTR	5	Vaccinium vitis-idaea	8	28	2015
CTR	5	Vaccinium vitis-idaea	9	37	2015
CTR	5	Vaccinium vitis-idaea	10	33	2015
CTR	5	Betula nana	1	115	2015
CTR	5	Betula nana	2	138	2015
CTR	5	Betula nana	3	82	2015
CTR	5	Betula nana	4	28	2015
CTR	5	Betula nana	5	132	2015
CTR	5	Betula nana	6	32	2015
CTR	5	Betula nana	7	67	2015
CTR	5	Betula nana	8	290	2015
CTR	5	Betula nana	9	202	2015
CTR	5	Betula nana	10	96	2015
CTR	5	Phyllodoce caerulea	1	19	2015
CTR	5	Phyllodoce caerulea	2	41	2015
CTR	5	Phyllodoce caerulea	3	78	2015
CTR	5	Phyllodoce caerulea	4	59	2015
CTR	5	Phyllodoce caerulea	5	108	2015
CTR	5	Phyllodoce caerulea	6	50	2015
CTR	5	Phyllodoce caerulea	7	42	2015
CTR	5	Phyllodoce caerulea	8	78	2015
CTR	5	Phyllodoce caerulea	9	81	2015
CTR	5	Phyllodoce caerulea	10	82	2015
CTR	5	Salix herbacea	1	68	2015
CTR	5	Salix herbacea	2	23	2015
CTR	5	Salix herbacea	3	30	2015
CTR	5	Salix herbacea	4	47	2015
CTR	5	Salix herbacea	5	31	2015
CTR	5	Salix herbacea	6	24	2015
CTR	5	Salix herbacea	7	26	2015
CTR	5	Salix herbacea	8	21	2015
CTR	5	Salix herbacea	9	56	2015
CTR	5	Salix herbacea	10	27	2015
