# Supplementary material for: Community and species-specific responses of plant traits to 23 years of experimental warming across subarctic tundra plant communities
Source: Sci Rep. 2017 May 31;7:2571. doi: 10.1038/s41598-017-02595-2 (PMC5451416; doi:10.1038/s41598-017-02595-2)
Supplement: Supplementary file 2 — Dataset 2 [file 41598_2017_2595_MOESM2_ESM.xls]

## Sheet: Dryas heath
Plot	Treatment	Year	Species	Leaf_length	Leaf_width
1	OTC	2015	Calamagrostis neglecta	115	3
1	OTC	2015	Calamagrostis neglecta	102	3
1	OTC	2015	Calamagrostis neglecta	97	2
1	OTC	2015	Calamagrostis neglecta	124	2
1	OTC	2015	Calamagrostis neglecta	143	2
1	OTC	2015	Calamagrostis neglecta	112	2
1	OTC	2015	Calamagrostis neglecta	147	2
1	OTC	2015	Calamagrostis neglecta	106	3
1	OTC	2015	Calamagrostis neglecta	135	2
1	OTC	2015	Calamagrostis neglecta	167	2
1	OTC	2015	Dryas octopetala	18	8
1	OTC	2015	Dryas octopetala	10	10
1	OTC	2015	Dryas octopetala	20	9
1	OTC	2015	Dryas octopetala	11	7
1	OTC	2015	Dryas octopetala	20	10
1	OTC	2015	Dryas octopetala	16	10
1	OTC	2015	Dryas octopetala	21	10
1	OTC	2015	Dryas octopetala	23	12
1	OTC	2015	Dryas octopetala	17	8
1	OTC	2015	Dryas octopetala	17	8
1	OTC	2015	Vaccinium vitis-idaea	12	7
1	OTC	2015	Vaccinium vitis-idaea	12	7
1	OTC	2015	Vaccinium vitis-idaea	10	7
1	OTC	2015	Vaccinium vitis-idaea	10	6
1	OTC	2015	Vaccinium vitis-idaea	10	6
1	OTC	2015	Vaccinium vitis-idaea	9	5
1	OTC	2015	Vaccinium vitis-idaea	12	6
1	OTC	2015	Vaccinium vitis-idaea	9	6
1	OTC	2015	Vaccinium vitis-idaea	10	6
1	OTC	2015	Vaccinium vitis-idaea	9	6
1	OTC	2015	Salix herbacea	13	12
1	OTC	2015	Salix herbacea	19	15
1	OTC	2015	Salix herbacea	16	15
1	OTC	2015	Salix herbacea	24	20
1	OTC	2015	Salix herbacea	18	20
1	OTC	2015	Salix herbacea	22	18
1	OTC	2015	Salix herbacea	18	18
1	OTC	2015	Salix herbacea	27	21
1	OTC	2015	Salix herbacea	11	18
1	OTC	2015	Salix herbacea	17	17
1	OTC	2015	Bistorta vivipara	50	8
1	OTC	2015	Bistorta vivipara	42	10
1	OTC	2015	Bistorta vivipara	49	5
1	OTC	2015	Bistorta vivipara	39	11
1	OTC	2015	Bistorta vivipara	42	10
1	OTC	2015	Bistorta vivipara	39	11
1	OTC	2015	Bistorta vivipara	41	5
1	OTC	2015	Bistorta vivipara	38	7
1	OTC	2015	Bistorta vivipara	43	12
1	OTC	2015
1	CTR	2015	Salix reticulata	23	12
1	CTR	2015	Salix reticulata	12	8
1	CTR	2015	Salix reticulata	20	11
1	CTR	2015	Salix reticulata	16	9
1	CTR	2015	Salix reticulata	12	9
1	CTR	2015	Salix reticulata	15	10
1	CTR	2015	Salix reticulata	13	10
1	CTR	2015	Salix reticulata	12	10
1	CTR	2015	Salix reticulata	12	10
1	CTR	2015	Salix reticulata	11	8
1	CTR	2015	Carex vaginata	76	2
1	CTR	2015	Carex vaginata	80	2
1	CTR	2015	Carex vaginata	70	2
1	CTR	2015	Carex vaginata	74	3
1	CTR	2015	Carex vaginata	82	2
1	CTR	2015	Carex vaginata	72	2
1	CTR	2015	Carex vaginata	72	2
1	CTR	2015	Carex vaginata	62	2
1	CTR	2015	Carex vaginata	72	2
1	CTR	2015	Carex vaginata	76	2
1	CTR	2015	Empetrum nigrum	4	1
1	CTR	2015	Empetrum nigrum	4	1
1	CTR	2015	Empetrum nigrum	4	1
1	CTR	2015	Empetrum nigrum	3	1
1	CTR	2015	Empetrum nigrum	5	1
1	CTR	2015	Empetrum nigrum	4	1
1	CTR	2015	Empetrum nigrum	4	1
1	CTR	2015	Empetrum nigrum	5	1
1	CTR	2015	Empetrum nigrum	5	1
1	CTR	2015	Empetrum nigrum	4	1
1	CTR	2015	Bistorta vivipara	54	11
1	CTR	2015	Bistorta vivipara	45	8
1	CTR	2015	Bistorta vivipara	41	9
1	CTR	2015	Bistorta vivipara	57	6
1	CTR	2015	Bistorta vivipara	51	6
1	CTR	2015	Bistorta vivipara	65	10
1	CTR	2015	Bistorta vivipara	49	5
1	CTR	2015	Bistorta vivipara	55	7
1	CTR	2015	Bistorta vivipara	54	10
1	CTR	2015	Bistorta vivipara	37	6
1	CTR	2015	Dryas octopetala	18	7
1	CTR	2015	Dryas octopetala	20	9
1	CTR	2015	Dryas octopetala	17	8
1	CTR	2015	Dryas octopetala	16	6
1	CTR	2015	Dryas octopetala	19	9
1	CTR	2015	Dryas octopetala	11	5
1	CTR	2015	Dryas octopetala	17	8
1	CTR	2015	Dryas octopetala	11	8
1	CTR	2015	Dryas octopetala	21	10
1	CTR	2015	Dryas octopetala	10	8
2	OTC	2015	Festuca vivipara	99	1
2	OTC	2015	Festuca vivipara	42	1
2	OTC	2015	Festuca vivipara	76	1
2	OTC	2015	Festuca vivipara	53	1
2	OTC	2015	Festuca vivipara	46	1
2	OTC	2015	Festuca vivipara	38	1
2	OTC	2015	Festuca vivipara	52	1
2	OTC	2015	Festuca vivipara	83	1
2	OTC	2015	Festuca vivipara	59	1
2	OTC	2015	Festuca vivipara	48	1
2	OTC	2015	Carex rupestris	95	2
2	OTC	2015	Carex rupestris	68	2
2	OTC	2015	Carex rupestris	63	2
2	OTC	2015	Carex rupestris	87	2
2	OTC	2015	Carex rupestris	94	2
2	OTC	2015	Carex rupestris	81	2
2	OTC	2015	Carex rupestris	80	2
2	OTC	2015	Carex rupestris	93	2
2	OTC	2015	Carex rupestris	71	1
2	OTC	2015	Carex rupestris	63	2
2	OTC	2015	Vaccinium vitis-idaea	12	7
2	OTC	2015	Vaccinium vitis-idaea	7	5
2	OTC	2015	Vaccinium vitis-idaea	10	6
2	OTC	2015	Vaccinium vitis-idaea	9	5
2	OTC	2015	Vaccinium vitis-idaea	9	6
2	OTC	2015	Vaccinium vitis-idaea	11	6
2	OTC	2015	Vaccinium vitis-idaea	9	7
2	OTC	2015	Vaccinium vitis-idaea	8	6
2	OTC	2015	Vaccinium vitis-idaea	12	7
2	OTC	2015	Vaccinium vitis-idaea	10	7
2	OTC	2015	Thalictrum alpinum	14	12
2	OTC	2015	Thalictrum alpinum	15	13
2	OTC	2015	Thalictrum alpinum	16	11
2	OTC	2015	Thalictrum alpinum	14	13
2	OTC	2015	Thalictrum alpinum	19	19
2	OTC	2015	Thalictrum alpinum	27	24
2	OTC	2015	Thalictrum alpinum	29	28
2	OTC	2015	Thalictrum alpinum	27	23
2	OTC	2015	Thalictrum alpinum	21	20
2	OTC	2015	Thalictrum alpinum	26	31
2	OTC	2015	Dryas octopetala	14	8
2	OTC	2015	Dryas octopetala	18	8
2	OTC	2015	Dryas octopetala	11	6
2	OTC	2015	Dryas octopetala	9	5
2	OTC	2015	Dryas octopetala	9	4
2	OTC	2015	Dryas octopetala	12	6
2	OTC	2015	Dryas octopetala	16	10
2	OTC	2015	Dryas octopetala	21	8
2	OTC	2015	Dryas octopetala	15	7
2	OTC	2015	Dryas octopetala	18	9
2	CTR	2015	Saussurea alpina	20	14
2	CTR	2015	Saussurea alpina	21	18
2	CTR	2015	Saussurea alpina	40	18
2	CTR	2015	Saussurea alpina	33	11
2	CTR	2015	Saussurea alpina	22	9
2	CTR	2015	Saussurea alpina	35	12
2	CTR	2015	Saussurea alpina	56	19
2	CTR	2015	Saussurea alpina	31	10
2	CTR	2015	Saussurea alpina	31	13
2	CTR	2015	Saussurea alpina	33	12
2	CTR	2015	Salix reticulata	17	9
2	CTR	2015	Salix reticulata	18	15
2	CTR	2015	Salix reticulata	15	13
2	CTR	2015	Salix reticulata	18	11
2	CTR	2015	Salix reticulata	21	19
2	CTR	2015	Salix reticulata	17	12
2	CTR	2015	Salix reticulata	18	11
2	CTR	2015	Salix reticulata	15	13
2	CTR	2015	Salix reticulata	15	12
2	CTR	2015	Salix reticulata	16	11
2	CTR	2015	Carex vaginata	62	2
2	CTR	2015	Carex vaginata	65	3
2	CTR	2015	Carex vaginata	62	2
2	CTR	2015	Carex vaginata	71	3
2	CTR	2015	Carex vaginata	69	3
2	CTR	2015	Carex vaginata	68	3
2	CTR	2015	Carex vaginata	64	3
2	CTR	2015	Carex vaginata	53	2
2	CTR	2015	Carex vaginata	64	2
2	CTR	2015	Carex vaginata	75	3
2	CTR	2015	Dryas octopetala	20	10
2	CTR	2015	Dryas octopetala	17	7
2	CTR	2015	Dryas octopetala	19	7
2	CTR	2015	Dryas octopetala	17	6
2	CTR	2015	Dryas octopetala	16	6
2	CTR	2015	Dryas octopetala	22	12
2	CTR	2015	Dryas octopetala	20	9
2	CTR	2015	Dryas octopetala	11	5
2	CTR	2015	Dryas octopetala	22	8
2	CTR	2015	Dryas octopetala	17	9
2	CTR	2015	Bistorta vivipara	41	5
2	CTR	2015	Bistorta vivipara	42	10
2	CTR	2015	Bistorta vivipara	37	6
2	CTR	2015	Bistorta vivipara	44	7
2	CTR	2015	Bistorta vivipara	45	11
2	CTR	2015	Bistorta vivipara	52	9
2	CTR	2015	Bistorta vivipara	53	9
2	CTR	2015	Bistorta vivipara	42	7
2	CTR	2015	Bistorta vivipara	37	10
2	CTR	2015	Bistorta vivipara	41	6
3	OTC	2015	Juniperus communis	7	2
3	OTC	2015	Juniperus communis	5	1
3	OTC	2015	Juniperus communis	5	1
3	OTC	2015	Juniperus communis	3	1
3	OTC	2015	Juniperus communis	5	2
3	OTC	2015	Juniperus communis	5	1
3	OTC	2015	Juniperus communis	6	2
3	OTC	2015	Juniperus communis	5	1
3	OTC	2015	Juniperus communis	5	2
3	OTC	2015	Juniperus communis	5	1
3	OTC	2015	Carex bigelowii	46	2
3	OTC	2015	Carex bigelowii	72	2
3	OTC	2015	Carex bigelowii	94	3
3	OTC	2015	Carex bigelowii	69	3
3	OTC	2015	Carex bigelowii	100	3
3	OTC	2015	Carex bigelowii	96	2
3	OTC	2015	Carex bigelowii	57	2
3	OTC	2015	Carex bigelowii	103	3
3	OTC	2015	Carex bigelowii	77	2
3	OTC	2015	Carex bigelowii	118	3
3	OTC	2015	Bistorta vivipara	49	9
3	OTC	2015	Bistorta vivipara	35	10
3	OTC	2015	Bistorta vivipara	14	4
3	OTC	2015	Bistorta vivipara	52	5
3	OTC	2015	Bistorta vivipara	33	10
3	OTC	2015	Bistorta vivipara	46	6
3	OTC	2015	Bistorta vivipara	41	8
3	OTC	2015	Bistorta vivipara	42	9
3	OTC	2015	Bistorta vivipara	48	10
3	OTC	2015	Bistorta vivipara	80	11
3	OTC	2015	Vaccinium vitis-idaea	9	5
3	OTC	2015	Vaccinium vitis-idaea	13	6
3	OTC	2015	Vaccinium vitis-idaea	8	4
3	OTC	2015	Vaccinium vitis-idaea	14	8
3	OTC	2015	Vaccinium vitis-idaea	10	5
3	OTC	2015	Vaccinium vitis-idaea	14	8
3	OTC	2015	Vaccinium vitis-idaea	15	7
3	OTC	2015	Vaccinium vitis-idaea	11	6
3	OTC	2015	Vaccinium vitis-idaea	13	9
3	OTC	2015	Vaccinium vitis-idaea	8	6
3	OTC	2015	Thalictrum alpinum	34	36
3	OTC	2015	Thalictrum alpinum	31	33
3	OTC	2015	Thalictrum alpinum	28	27
3	OTC	2015	Thalictrum alpinum	17	13
3	OTC	2015	Thalictrum alpinum	11	17
3	OTC	2015	Thalictrum alpinum	14	13
3	OTC	2015	Thalictrum alpinum	12	13
3	OTC	2015	Thalictrum alpinum	39	28
3	OTC	2015	Thalictrum alpinum	23	20
3	OTC	2015	Thalictrum alpinum	33	28
3	CTR	2015	Dryas octopetala	9	3
3	CTR	2015	Dryas octopetala	15	7
3	CTR	2015	Dryas octopetala	13	5
3	CTR	2015	Dryas octopetala	10	5
3	CTR	2015	Dryas octopetala	10	4
3	CTR	2015	Dryas octopetala	15	6
3	CTR	2015	Dryas octopetala	18	8
3	CTR	2015	Dryas octopetala	18	9
3	CTR	2015	Dryas octopetala	14	8
3	CTR	2015	Dryas octopetala
3	CTR	2015	Carex bigelowii	93	2
3	CTR	2015	Carex bigelowii	62	2
3	CTR	2015	Carex bigelowii	102	2
3	CTR	2015	Carex bigelowii	77	2
3	CTR	2015	Carex bigelowii	70	2
3	CTR	2015	Carex bigelowii	91	2
3	CTR	2015	Carex bigelowii	94	2
3	CTR	2015	Carex bigelowii	73	3
3	CTR	2015	Carex bigelowii	82	2
3	CTR	2015	Carex bigelowii	82	2
3	CTR	2015	Bartsia alpina	12	6
3	CTR	2015	Bartsia alpina	15	7
3	CTR	2015	Bartsia alpina	15	8
3	CTR	2015	Bartsia alpina	12	6
3	CTR	2015	Bartsia alpina	14	7
3	CTR	2015	Bartsia alpina	14	8
3	CTR	2015	Bartsia alpina	18	9
3	CTR	2015	Bartsia alpina	15	8
3	CTR	2015	Bartsia alpina	14	7
3	CTR	2015	Bartsia alpina	13	6
3	CTR	2015	Salix reticulata	16	11
3	CTR	2015	Salix reticulata	15	13
3	CTR	2015	Salix reticulata	17	14
3	CTR	2015	Salix reticulata	19	15
3	CTR	2015	Salix reticulata	14	13
3	CTR	2015	Salix reticulata	17	14
3	CTR	2015	Salix reticulata	17	13
3	CTR	2015	Salix reticulata	18	16
3	CTR	2015	Salix reticulata	19	18
3	CTR	2015	Salix reticulata	13	11
3	CTR	2015	Bistorta vivipara	54	7
3	CTR	2015	Bistorta vivipara	52	10
3	CTR	2015	Bistorta vivipara	35	5
3	CTR	2015	Bistorta vivipara	44	10
3	CTR	2015	Bistorta vivipara	54	4
3	CTR	2015	Bistorta vivipara	39	6
3	CTR	2015	Bistorta vivipara	57	12
3	CTR	2015	Bistorta vivipara	51	10
3	CTR	2015	Bistorta vivipara	46	5
3	CTR	2015	Bistorta vivipara	32	6
4	OTC	2015	Vaccinium vitis-idaea	12	7
4	OTC	2015	Vaccinium vitis-idaea	12	7
4	OTC	2015	Vaccinium vitis-idaea	10	6
4	OTC	2015	Vaccinium vitis-idaea	9	5
4	OTC	2015	Vaccinium vitis-idaea	11	6
4	OTC	2015	Vaccinium vitis-idaea	9	5
4	OTC	2015	Vaccinium vitis-idaea	8	4
4	OTC	2015	Vaccinium vitis-idaea	9	5
4	OTC	2015	Vaccinium vitis-idaea	11	6
4	OTC	2015	Vaccinium vitis-idaea	11	5
4	OTC	2015	Bistorta vivipara	42	11
4	OTC	2015	Bistorta vivipara	32	12
4	OTC	2015	Bistorta vivipara	51	9
4	OTC	2015	Bistorta vivipara	43	6
4	OTC	2015	Bistorta vivipara	28	10
4	OTC	2015	Bistorta vivipara	32	10
4	OTC	2015	Bistorta vivipara	31	10
4	OTC	2015	Bistorta vivipara	41	8
4	OTC	2015	Bistorta vivipara	35	8
4	OTC	2015	Bistorta vivipara	30	5
4	OTC	2015	Carex vaginata	113	3
4	OTC	2015	Carex vaginata	195	3
4	OTC	2015	Carex vaginata	100	2
4	OTC	2015	Carex vaginata	72	2
4	OTC	2015	Carex vaginata	85	3
4	OTC	2015	Carex vaginata	75	3
4	OTC	2015	Carex vaginata	73	2
4	OTC	2015	Carex vaginata	107	2
4	OTC	2015	Carex vaginata	64	3
4	OTC	2015	Carex vaginata	82	3
4	OTC	2015	Rhododendron lapponicum	12	6
4	OTC	2015	Rhododendron lapponicum	9	5
4	OTC	2015	Rhododendron lapponicum	11	7
4	OTC	2015	Rhododendron lapponicum	11	7
4	OTC	2015	Rhododendron lapponicum	11	5
4	OTC	2015	Rhododendron lapponicum	10	5
4	OTC	2015	Rhododendron lapponicum	8	3
4	OTC	2015	Rhododendron lapponicum	10	6
4	OTC	2015	Rhododendron lapponicum	11	5
4	OTC	2015	Rhododendron lapponicum	8	4
4	OTC	2015	Dryas octopetala	7	4
4	OTC	2015	Dryas octopetala	14	7
4	OTC	2015	Dryas octopetala	14	7
4	OTC	2015	Dryas octopetala	10	4
4	OTC	2015	Dryas octopetala	13	6
4	OTC	2015	Dryas octopetala	12	6
4	OTC	2015	Dryas octopetala	18	8
4	OTC	2015	Dryas octopetala	12	6
4	OTC	2015	Dryas octopetala	16	7
4	OTC	2015	Dryas octopetala	13	7
4	CTR	2015	Empetrum nigrum	3	1
4	CTR	2015	Empetrum nigrum	3	1
4	CTR	2015	Empetrum nigrum	5	1
4	CTR	2015	Empetrum nigrum	4	1
4	CTR	2015	Empetrum nigrum	3	1
4	CTR	2015	Empetrum nigrum	3	1
4	CTR	2015	Empetrum nigrum	3	1
4	CTR	2015	Empetrum nigrum	4	1
4	CTR	2015	Empetrum nigrum	3	1
4	CTR	2015	Empetrum nigrum	3	1
4	CTR	2015	Bistorta vivipara	39	8
4	CTR	2015	Bistorta vivipara	44	9
4	CTR	2015	Bistorta vivipara	50	8
4	CTR	2015	Bistorta vivipara	37	4
4	CTR	2015	Bistorta vivipara	33	7
4	CTR	2015	Bistorta vivipara	34	5
4	CTR	2015	Bistorta vivipara	28	5
4	CTR	2015	Bistorta vivipara	33	9
4	CTR	2015	Bistorta vivipara	51	7
4	CTR	2015	Bistorta vivipara	47	6
4	CTR	2015	Rhododendron lapponicum	12	5
4	CTR	2015	Rhododendron lapponicum	12	5
4	CTR	2015	Rhododendron lapponicum	12	5
4	CTR	2015	Rhododendron lapponicum	12	5
4	CTR	2015	Rhododendron lapponicum	11	6
4	CTR	2015	Rhododendron lapponicum	10	5
4	CTR	2015	Rhododendron lapponicum	11	5
4	CTR	2015	Rhododendron lapponicum	10	5
4	CTR	2015	Rhododendron lapponicum	10	5
4	CTR	2015	Rhododendron lapponicum	11	6
4	CTR	2015	Dryas octopetala	9	4
4	CTR	2015	Dryas octopetala	11	6
4	CTR	2015	Dryas octopetala	14	6
4	CTR	2015	Dryas octopetala	11	5
4	CTR	2015	Dryas octopetala	17	7
4	CTR	2015	Dryas octopetala	9	6
4	CTR	2015	Dryas octopetala	11	6
4	CTR	2015	Dryas octopetala	13	7
4	CTR	2015	Dryas octopetala	18	9
4	CTR	2015	Dryas octopetala	15	7
4	CTR	2015	Carex vaginata	66	3
4	CTR	2015	Carex vaginata	63	2
4	CTR	2015	Carex vaginata	60	2
4	CTR	2015	Carex vaginata	85	2
4	CTR	2015	Carex vaginata	76	2
4	CTR	2015	Carex vaginata	56	2
4	CTR	2015	Carex vaginata	60	2
4	CTR	2015	Carex vaginata	72	2
4	CTR	2015	Carex vaginata	79	2
4	CTR	2015	Carex vaginata	48	2
5	OTC	2015	Salix reticulata	15	10
5	OTC	2015	Salix reticulata	21	13
5	OTC	2015	Salix reticulata	12	8
5	OTC	2015	Salix reticulata	14	12
5	OTC	2015	Salix reticulata	12	10
5	OTC	2015	Salix reticulata	21	13
5	OTC	2015	Salix reticulata	14	11
5	OTC	2015	Salix reticulata	13	11
5	OTC	2015	Salix reticulata	21	14
5	OTC	2015	Salix reticulata	11	9
5	OTC	2015	Bistorta vivipara	61	6
5	OTC	2015	Bistorta vivipara	52	11
5	OTC	2015	Bistorta vivipara	52	9
5	OTC	2015	Bistorta vivipara	65	10
5	OTC	2015	Bistorta vivipara	49	9
5	OTC	2015	Bistorta vivipara	39	33
5	OTC	2015	Bistorta vivipara	42	7
5	OTC	2015	Bistorta vivipara	50	11
5	OTC	2015	Bistorta vivipara	58	9
5	OTC	2015	Bistorta vivipara	35	10
5	OTC	2015	Carex bigelowii	178	2
5	OTC	2015	Carex bigelowii	167	2
5	OTC	2015	Carex bigelowii	125	2
5	OTC	2015	Carex bigelowii	115	2
5	OTC	2015	Carex bigelowii	128	2
5	OTC	2015	Carex bigelowii	163	3
5	OTC	2015	Carex bigelowii	100	3
5	OTC	2015	Carex bigelowii	174	3
5	OTC	2015	Carex bigelowii	200	2
5	OTC	2015	Carex bigelowii	136	2
5	OTC	2015	Vaccinium vitis-idaea	16	8
5	OTC	2015	Vaccinium vitis-idaea	15	6
5	OTC	2015	Vaccinium vitis-idaea	15	6
5	OTC	2015	Vaccinium vitis-idaea	15	7
5	OTC	2015	Vaccinium vitis-idaea	12	7
5	OTC	2015	Vaccinium vitis-idaea	12	5
5	OTC	2015	Vaccinium vitis-idaea	12	6
5	OTC	2015	Vaccinium vitis-idaea	13	6
5	OTC	2015	Vaccinium vitis-idaea	11	6
5	OTC	2015	Vaccinium vitis-idaea	10	5
5	OTC	2015	Bartsia alpina	14	7
5	OTC	2015	Bartsia alpina	8	3
5	OTC	2015	Bartsia alpina	12	7
5	OTC	2015	Bartsia alpina	11	5
5	OTC	2015	Bartsia alpina	14	8
5	OTC	2015	Bartsia alpina	13	6
5	OTC	2015	Bartsia alpina	15	8
5	OTC	2015	Bartsia alpina	12	8
5	OTC	2015	Bartsia alpina	15	10
5	OTC	2015	Bartsia alpina	15	9
5	CTR	2015	Rhododendron lapponicum	11	5
5	CTR	2015	Rhododendron lapponicum	8	3
5	CTR	2015	Rhododendron lapponicum	9	5
5	CTR	2015	Rhododendron lapponicum	9	4
5	CTR	2015	Rhododendron lapponicum	9	4
5	CTR	2015	Rhododendron lapponicum	9	4
5	CTR	2015	Rhododendron lapponicum	12	5
5	CTR	2015	Rhododendron lapponicum	12	6
5	CTR	2015	Rhododendron lapponicum	10	4
5	CTR	2015	Rhododendron lapponicum	8	3
5	CTR	2015	Carex vaginata	97	3
5	CTR	2015	Carex vaginata	88	3
5	CTR	2015	Carex vaginata	118	3
5	CTR	2015	Carex vaginata	145	2
5	CTR	2015	Carex vaginata	144	3
5	CTR	2015	Carex vaginata	133	2
5	CTR	2015	Carex vaginata	115	2
5	CTR	2015	Carex vaginata	47	2
5	CTR	2015	Carex vaginata	48	3
5	CTR	2015	Carex vaginata	74	2
5	CTR	2015	Dryas octopetala	13	5
5	CTR	2015	Dryas octopetala	15	8
5	CTR	2015	Dryas octopetala	9	5
5	CTR	2015	Dryas octopetala	12	5
5	CTR	2015	Dryas octopetala	14	6
5	CTR	2015	Dryas octopetala	15	6
5	CTR	2015	Dryas octopetala	11	6
5	CTR	2015	Dryas octopetala	15	6
5	CTR	2015	Dryas octopetala	13	5
5	CTR	2015	Dryas octopetala	18	7
5	CTR	2015	Carex bigelowii	177	2
5	CTR	2015	Carex bigelowii	64	2
5	CTR	2015	Carex bigelowii	37	2
5	CTR	2015	Carex bigelowii	53	2
5	CTR	2015	Carex bigelowii	64	2
5	CTR	2015	Carex bigelowii	58	2
5	CTR	2015	Carex bigelowii	61	2
5	CTR	2015	Carex bigelowii	67	2
5	CTR	2015	Carex bigelowii	94	2
5	CTR	2015	Carex bigelowii	51	2
5	CTR	2015	Vaccinium uliginosum	11	7
5	CTR	2015	Vaccinium uliginosum	11	6
5	CTR	2015	Vaccinium uliginosum	10	6
5	CTR	2015	Vaccinium uliginosum	9	6
5	CTR	2015	Vaccinium uliginosum	11	6
5	CTR	2015	Vaccinium uliginosum	8	5
5	CTR	2015	Vaccinium uliginosum	9	7
5	CTR	2015	Vaccinium uliginosum	8	5
5	CTR	2015	Vaccinium uliginosum	10	6
5	CTR	2015	Vaccinium uliginosum	6	7

## Sheet: Dry heath
Plot	Treatment	Year	Species	Leaf_length	Leaf_width
1	OTC	2015	Empetrum nigrum	5	1
1	OTC	2015	Empetrum nigrum	5	1
1	OTC	2015	Empetrum nigrum	4	1
1	OTC	2015	Empetrum nigrum	5	1
1	OTC	2015	Empetrum nigrum	5	1
1	OTC	2015	Empetrum nigrum	5	1
1	OTC	2015	Empetrum nigrum	4	1
1	OTC	2015	Empetrum nigrum	4	1
1	OTC	2015	Empetrum nigrum	4	1
1	OTC	2015	Empetrum nigrum	5	1
1	OTC	2015	Vaccinium vitis-idaea	11	7
1	OTC	2015	Vaccinium vitis-idaea	12	7
1	OTC	2015	Vaccinium vitis-idaea	11	6
1	OTC	2015	Vaccinium vitis-idaea	9	5
1	OTC	2015	Vaccinium vitis-idaea	9	6
1	OTC	2015	Vaccinium vitis-idaea	9	5
1	OTC	2015	Vaccinium vitis-idaea	11	6
1	OTC	2015	Vaccinium vitis-idaea	10	6
1	OTC	2015	Vaccinium vitis-idaea	11	6
1	OTC	2015	Vaccinium vitis-idaea	11	6
1	OTC	2015	Cassiope tetragona	2	1
1	OTC	2015	Cassiope tetragona	3	1
1	OTC	2015	Cassiope tetragona	2	1
1	OTC	2015	Cassiope tetragona	3	1
1	OTC	2015	Cassiope tetragona	2	1
1	OTC	2015	Cassiope tetragona	3	1
1	OTC	2015	Cassiope tetragona	2	1
1	OTC	2015	Cassiope tetragona	2	1
1	OTC	2015	Cassiope tetragona	3	1
1	OTC	2015	Cassiope tetragona	2	1
1	OTC	2015	Betula nana	8	10
1	OTC	2015	Betula nana	7	8
1	OTC	2015	Betula nana	8	10
1	OTC	2015	Betula nana	7	9
1	OTC	2015	Betula nana	8	9
1	OTC	2015	Betula nana	8	6
1	OTC	2015	Betula nana	7	6
1	OTC	2015	Betula nana	6	8
1	OTC	2015	Betula nana	8	6
1	OTC	2015	Betula nana	5	5
1	OTC	2015	Salix herbacea	14	14
1	OTC	2015	Salix herbacea	11	12
1	OTC	2015	Salix herbacea	15	14
1	OTC	2015	Salix herbacea	11	11
1	OTC	2015	Salix herbacea	14	10
1	OTC	2015	Salix herbacea	11	12
1	OTC	2015	Salix herbacea	12	12
1	OTC	2015	Salix herbacea	12	13
1	OTC	2015	Salix herbacea	13	13
1	OTC	2015	Salix herbacea	8	8
1	CTR	2015	Betula nana	7	8
1	CTR	2015	Betula nana	7	8
1	CTR	2015	Betula nana	8	8
1	CTR	2015	Betula nana	9	7
1	CTR	2015	Betula nana	9	7
1	CTR	2015	Betula nana	8	8
1	CTR	2015	Betula nana	8	8
1	CTR	2015	Betula nana	7	8
1	CTR	2015	Betula nana	6	6
1	CTR	2015	Betula nana	7	7
1	CTR	2015	Cassiope tetragona	2	1
1	CTR	2015	Cassiope tetragona	3	1
1	CTR	2015	Cassiope tetragona	2	1
1	CTR	2015	Cassiope tetragona	2	1
1	CTR	2015	Cassiope tetragona	2	1
1	CTR	2015	Cassiope tetragona	3	1
1	CTR	2015	Cassiope tetragona	3	1
1	CTR	2015	Cassiope tetragona	2	1
1	CTR	2015	Cassiope tetragona	2	1
1	CTR	2015	Cassiope tetragona	2	1
1	CTR	2015	Calamagrostis neglecta	63	1
1	CTR	2015	Calamagrostis neglecta	76	1
1	CTR	2015	Calamagrostis neglecta	78	1
1	CTR	2015	Calamagrostis neglecta	63	1
1	CTR	2015	Calamagrostis neglecta	60	1
1	CTR	2015	Calamagrostis neglecta	92	1
1	CTR	2015	Calamagrostis neglecta	92	1
1	CTR	2015	Calamagrostis neglecta	50	1
1	CTR	2015	Calamagrostis neglecta	40	1
1	CTR	2015	Calamagrostis neglecta	87	1
1	CTR	2015	Empetrum nigrum	3	1
1	CTR	2015	Empetrum nigrum	3	1
1	CTR	2015	Empetrum nigrum	5	1
1	CTR	2015	Empetrum nigrum	3	1
1	CTR	2015	Empetrum nigrum	5	1
1	CTR	2015	Empetrum nigrum	4	1
1	CTR	2015	Empetrum nigrum	4	1
1	CTR	2015	Empetrum nigrum	4	1
1	CTR	2015	Empetrum nigrum	5	1
1	CTR	2015	Empetrum nigrum	3	1
1	CTR	2015	Salix herbacea	10	12
1	CTR	2015	Salix herbacea	10	11
1	CTR	2015	Salix herbacea	9	11
1	CTR	2015	Salix herbacea	9	10
1	CTR	2015	Salix herbacea	12	10
1	CTR	2015	Salix herbacea	10	8
1	CTR	2015	Salix herbacea	8	9
1	CTR	2015	Salix herbacea	11	9
1	CTR	2015	Salix herbacea	8	8
1	CTR	2015	Salix herbacea	7	6
2	OTC	2015	Calamagrostis neglecta	4	1
2	OTC	2015	Calamagrostis neglecta	3	1
2	OTC	2015	Calamagrostis neglecta	3	1
2	OTC	2015	Calamagrostis neglecta	2	1
2	OTC	2015	Calamagrostis neglecta	3	1
2	OTC	2015	Calamagrostis neglecta	2	1
2	OTC	2015	Calamagrostis neglecta	3	1
2	OTC	2015	Calamagrostis neglecta	2	1
2	OTC	2015	Calamagrostis neglecta	3	1
2	OTC	2015	Calamagrostis neglecta	2	1
2	OTC	2015	Cassiope tetragona	122	1
2	OTC	2015	Cassiope tetragona	59	1
2	OTC	2015	Cassiope tetragona	129	1
2	OTC	2015	Cassiope tetragona	106	1
2	OTC	2015	Cassiope tetragona	83	1
2	OTC	2015	Cassiope tetragona	108	1
2	OTC	2015	Cassiope tetragona	131	1
2	OTC	2015	Cassiope tetragona	109	1
2	OTC	2015	Cassiope tetragona	85	1
2	OTC	2015	Cassiope tetragona	111	1
2	OTC	2015	Empetrum nigrum	5	1
2	OTC	2015	Empetrum nigrum	4	1
2	OTC	2015	Empetrum nigrum	3	1
2	OTC	2015	Empetrum nigrum	5	1
2	OTC	2015	Empetrum nigrum	5	1
2	OTC	2015	Empetrum nigrum	4	1
2	OTC	2015	Empetrum nigrum	4	1
2	OTC	2015	Empetrum nigrum	4	1
2	OTC	2015	Empetrum nigrum	3	1
2	OTC	2015	Empetrum nigrum	4	1
2	OTC	2015	Vaccinium vitis-idaea	13	5
2	OTC	2015	Vaccinium vitis-idaea	11	6
2	OTC	2015	Vaccinium vitis-idaea	12	6
2	OTC	2015	Vaccinium vitis-idaea	14	6
2	OTC	2015	Vaccinium vitis-idaea	14	7
2	OTC	2015	Vaccinium vitis-idaea	9	5
2	OTC	2015	Vaccinium vitis-idaea	10	6
2	OTC	2015	Vaccinium vitis-idaea	14	7
2	OTC	2015	Vaccinium vitis-idaea	10	6
2	OTC	2015	Vaccinium vitis-idaea	12	7
2	OTC	2015	Salix herbacea	11	12
2	OTC	2015	Salix herbacea	9	8
2	OTC	2015	Salix herbacea	9	9
2	OTC	2015	Salix herbacea	12	10
2	OTC	2015	Salix herbacea	15	10
2	OTC	2015	Salix herbacea	10	9
2	OTC	2015	Salix herbacea	13	14
2	OTC	2015	Salix herbacea	12	11
2	OTC	2015	Salix herbacea	11	10
2	OTC	2015	Salix herbacea	10	8
2	CTR	2015	Betula nana	9	10
2	CTR	2015	Betula nana	8	8
2	CTR	2015	Betula nana	9	9
2	CTR	2015	Betula nana	6	8
2	CTR	2015	Betula nana	9	11
2	CTR	2015	Betula nana	9	8
2	CTR	2015	Betula nana	11	12
2	CTR	2015	Betula nana	10	10
2	CTR	2015	Betula nana	8	8
2	CTR	2015	Betula nana	14	10
2	CTR	2015	Vaccinium vitis-idaea	11	5
2	CTR	2015	Vaccinium vitis-idaea	12	6
2	CTR	2015	Vaccinium vitis-idaea	10	5
2	CTR	2015	Vaccinium vitis-idaea	14	6
2	CTR	2015	Vaccinium vitis-idaea	10	6
2	CTR	2015	Vaccinium vitis-idaea	10	5
2	CTR	2015	Vaccinium vitis-idaea	12	7
2	CTR	2015	Vaccinium vitis-idaea	11	6
2	CTR	2015	Vaccinium vitis-idaea	8	5
2	CTR	2015	Vaccinium vitis-idaea	12	6
2	CTR	2015	Calamagrostis neglecta	119	1
2	CTR	2015	Calamagrostis neglecta	96	1
2	CTR	2015	Calamagrostis neglecta	98	1
2	CTR	2015	Calamagrostis neglecta	119	1
2	CTR	2015	Calamagrostis neglecta	63	1
2	CTR	2015	Calamagrostis neglecta	60	1
2	CTR	2015	Calamagrostis neglecta	83	1
2	CTR	2015	Calamagrostis neglecta	87	1
2	CTR	2015	Calamagrostis neglecta	78	1
2	CTR	2015	Calamagrostis neglecta	124	1
2	CTR	2015	Salix herbacea	14	12
2	CTR	2015	Salix herbacea	11	9
2	CTR	2015	Salix herbacea	9	11
2	CTR	2015	Salix herbacea	11	8
2	CTR	2015	Salix herbacea	11	11
2	CTR	2015	Salix herbacea	9	7
2	CTR	2015	Salix herbacea	8	7
2	CTR	2015	Salix herbacea	10	9
2	CTR	2015	Salix herbacea	12	10
2	CTR	2015	Salix herbacea	10	9
2	CTR	2015	Cassiope tetragona	4	2
2	CTR	2015	Cassiope tetragona	4	2
2	CTR	2015	Cassiope tetragona	3	1
2	CTR	2015	Cassiope tetragona	3	1
2	CTR	2015	Cassiope tetragona	3	1
2	CTR	2015	Cassiope tetragona	4	1
2	CTR	2015	Cassiope tetragona	4	1
2	CTR	2015	Cassiope tetragona	3	1
2	CTR	2015	Cassiope tetragona	3	1
2	CTR	2015	Cassiope tetragona	3	1
3	OTC	2015	Vaccinium vitis-idaea	9	5
3	OTC	2015	Vaccinium vitis-idaea	13	7
3	OTC	2015	Vaccinium vitis-idaea	10	6
3	OTC	2015	Vaccinium vitis-idaea	13	6
3	OTC	2015	Vaccinium vitis-idaea	16	9
3	OTC	2015	Vaccinium vitis-idaea	12	7
3	OTC	2015	Vaccinium vitis-idaea	12	6
3	OTC	2015	Vaccinium vitis-idaea	13	8
3	OTC	2015	Vaccinium vitis-idaea	9	7
3	OTC	2015	Vaccinium vitis-idaea	13	7
3	OTC	2015	Empetrum nigrum	5	1
3	OTC	2015	Empetrum nigrum	4	1
3	OTC	2015	Empetrum nigrum	3	1
3	OTC	2015	Empetrum nigrum	6	1
3	OTC	2015	Empetrum nigrum	5	1
3	OTC	2015	Empetrum nigrum	5	1
3	OTC	2015	Empetrum nigrum	5	1
3	OTC	2015	Empetrum nigrum	5	1
3	OTC	2015	Empetrum nigrum	5	1
3	OTC	2015	Empetrum nigrum	4	1
3	OTC	2015	Cassiope tetragona	2	1
3	OTC	2015	Cassiope tetragona	3	1
3	OTC	2015	Cassiope tetragona	1	1
3	OTC	2015	Cassiope tetragona	2	1
3	OTC	2015	Cassiope tetragona	2	1
3	OTC	2015	Cassiope tetragona	2	1
3	OTC	2015	Cassiope tetragona	3	1
3	OTC	2015	Cassiope tetragona	3	1
3	OTC	2015	Cassiope tetragona	3	1
3	OTC	2015	Cassiope tetragona	3	1
3	OTC	2015	Salix herbacea	19	16
3	OTC	2015	Salix herbacea	11	9
3	OTC	2015	Salix herbacea	18	14
3	OTC	2015	Salix herbacea	20	17
3	OTC	2015	Salix herbacea	16	12
3	OTC	2015	Salix herbacea	20	21
3	OTC	2015	Salix herbacea	20	17
3	OTC	2015	Salix herbacea	17	16
3	OTC	2015	Salix herbacea	22	20
3	OTC	2015	Salix herbacea	12	14
3	OTC	2015	Betula nana	9	10
3	OTC	2015	Betula nana	10	8
3	OTC	2015	Betula nana	6	7
3	OTC	2015	Betula nana	7	8
3	OTC	2015	Betula nana	7	7
3	OTC	2015	Betula nana	9	8
3	OTC	2015	Betula nana	9	10
3	OTC	2015	Betula nana	9	8
3	OTC	2015	Betula nana	7	7
3	OTC	2015	Betula nana	8	9
3	CTR	2015	Calamagrostis neglecta	143	2
3	CTR	2015	Calamagrostis neglecta	83	1
3	CTR	2015	Calamagrostis neglecta	45	1
3	CTR	2015	Calamagrostis neglecta	108	1
3	CTR	2015	Calamagrostis neglecta	56	1
3	CTR	2015	Calamagrostis neglecta	55	1
3	CTR	2015	Calamagrostis neglecta	80	1
3	CTR	2015	Calamagrostis neglecta	34	1
3	CTR	2015	Calamagrostis neglecta	153	1
3	CTR	2015	Calamagrostis neglecta	83	1
3	CTR	2015	Vaccinium vitis-idaea	6	4
3	CTR	2015	Vaccinium vitis-idaea	7	5
3	CTR	2015	Vaccinium vitis-idaea	10	5
3	CTR	2015	Vaccinium vitis-idaea	10	5
3	CTR	2015	Vaccinium vitis-idaea	10	5
3	CTR	2015	Vaccinium vitis-idaea	15	7
3	CTR	2015	Vaccinium vitis-idaea	9	5
3	CTR	2015	Vaccinium vitis-idaea	10	5
3	CTR	2015	Vaccinium vitis-idaea	10	6
3	CTR	2015	Vaccinium vitis-idaea	11	6
3	CTR	2015	Cassiope tetragona	2	1
3	CTR	2015	Cassiope tetragona	2	1
3	CTR	2015	Cassiope tetragona	2	1
3	CTR	2015	Cassiope tetragona	2	1
3	CTR	2015	Cassiope tetragona	3	1
3	CTR	2015	Cassiope tetragona	3	1
3	CTR	2015	Cassiope tetragona	3	1
3	CTR	2015	Cassiope tetragona	3	1
3	CTR	2015	Cassiope tetragona	3	1
3	CTR	2015	Cassiope tetragona	3	1
3	CTR	2015	Betula nana	10	9
3	CTR	2015	Betula nana	7	8
3	CTR	2015	Betula nana	8	9
3	CTR	2015	Betula nana	8	8
3	CTR	2015	Betula nana	7	8
3	CTR	2015	Betula nana	8	9
3	CTR	2015	Betula nana	9	9
3	CTR	2015	Betula nana	7	9
3	CTR	2015	Betula nana	7	8
3	CTR	2015	Betula nana	7	8
3	CTR	2015	Salix herbacea	13	12
3	CTR	2015	Salix herbacea	11	11
3	CTR	2015	Salix herbacea	15	11
3	CTR	2015	Salix herbacea	11	12
3	CTR	2015	Salix herbacea	14	11
3	CTR	2015	Salix herbacea	14	13
3	CTR	2015	Salix herbacea	14	10
3	CTR	2015	Salix herbacea	13	13
3	CTR	2015	Salix herbacea	9	10
3	CTR	2015	Salix herbacea	10	10
4	OTC	2015	Cassiope tetragona	2	1
4	OTC	2015	Cassiope tetragona	2	1
4	OTC	2015	Cassiope tetragona	2	1
4	OTC	2015	Cassiope tetragona	2	1
4	OTC	2015	Cassiope tetragona	3	1
4	OTC	2015	Cassiope tetragona	3	1
4	OTC	2015	Cassiope tetragona	3	1
4	OTC	2015	Cassiope tetragona	3	1
4	OTC	2015	Cassiope tetragona	4	2
4	OTC	2015	Cassiope tetragona	4	2
4	OTC	2015	Empetrum nigrum	3	1
4	OTC	2015	Empetrum nigrum	3	1
4	OTC	2015	Empetrum nigrum	3	1
4	OTC	2015	Empetrum nigrum	3	1
4	OTC	2015	Empetrum nigrum	3	1
4	OTC	2015	Empetrum nigrum	4	1
4	OTC	2015	Empetrum nigrum	4	1
4	OTC	2015	Empetrum nigrum	4	1
4	OTC	2015	Empetrum nigrum	4	1
4	OTC	2015	Empetrum nigrum	4	1
4	OTC	2015	Vaccinium vitis-idaea	13	8
4	OTC	2015	Vaccinium vitis-idaea	13	8
4	OTC	2015	Vaccinium vitis-idaea	14	7
4	OTC	2015	Vaccinium vitis-idaea	14	7
4	OTC	2015	Vaccinium vitis-idaea	12	7
4	OTC	2015	Vaccinium vitis-idaea	12	7
4	OTC	2015	Vaccinium vitis-idaea	11	7
4	OTC	2015	Vaccinium vitis-idaea	12	6
4	OTC	2015	Vaccinium vitis-idaea	11	5
4	OTC	2015	Vaccinium vitis-idaea	11	6
4	OTC	2015	Calamagrostis neglecta	76	1
4	OTC	2015	Calamagrostis neglecta	58	1
4	OTC	2015	Calamagrostis neglecta	51	1
4	OTC	2015	Calamagrostis neglecta	189	1
4	OTC	2015	Calamagrostis neglecta	192	1
4	OTC	2015	Calamagrostis neglecta	126	1
4	OTC	2015	Calamagrostis neglecta	124	1
4	OTC	2015	Calamagrostis neglecta	57	1
4	OTC	2015	Calamagrostis neglecta	67	1
4	OTC	2015	Calamagrostis neglecta	148	1
4	OTC	2015	Salix herbacea	12	9
4	OTC	2015	Salix herbacea	18	18
4	OTC	2015	Salix herbacea	9	10
4	OTC	2015	Salix herbacea	12	14
4	OTC	2015	Salix herbacea	20	14
4	OTC	2015	Salix herbacea	16	17
4	OTC	2015	Salix herbacea	13	12
4	OTC	2015	Salix herbacea	21	17
4	OTC	2015	Salix herbacea	16	12
4	OTC	2015	Salix herbacea	17	10
4	CTR	2015	Betula nana	9	10
4	CTR	2015	Betula nana	8	9
4	CTR	2015	Betula nana	10	9
4	CTR	2015	Betula nana	9	10
4	CTR	2015	Betula nana	7	9
4	CTR	2015	Betula nana	6	7
4	CTR	2015	Betula nana	7	8
4	CTR	2015	Betula nana	8	9
4	CTR	2015	Betula nana	7	9
4	CTR	2015	Betula nana	8	9
4	CTR	2015	Cassiope tetragona	4	2
4	CTR	2015	Cassiope tetragona	3	1
4	CTR	2015	Cassiope tetragona	3	1
4	CTR	2015	Cassiope tetragona	3	1
4	CTR	2015	Cassiope tetragona	3	1
4	CTR	2015	Cassiope tetragona	3	1
4	CTR	2015	Cassiope tetragona	3	1
4	CTR	2015	Cassiope tetragona	2	1
4	CTR	2015	Cassiope tetragona	2	1
4	CTR	2015	Cassiope tetragona	2	1
4	CTR	2015	Calamagrostis neglecta	146	1
4	CTR	2015	Calamagrostis neglecta	108	1
4	CTR	2015	Calamagrostis neglecta	104	2
4	CTR	2015	Calamagrostis neglecta	128	1
4	CTR	2015	Calamagrostis neglecta	123	3
4	CTR	2015	Calamagrostis neglecta	115	1
4	CTR	2015	Calamagrostis neglecta	71	1
4	CTR	2015	Calamagrostis neglecta	58	1
4	CTR	2015	Calamagrostis neglecta	102	1
4	CTR	2015	Calamagrostis neglecta	106	1
4	CTR	2015	Vaccinium vitis-idaea	11	7
4	CTR	2015	Vaccinium vitis-idaea	11	6
4	CTR	2015	Vaccinium vitis-idaea	10	6
4	CTR	2015	Vaccinium vitis-idaea	9	4
4	CTR	2015	Vaccinium vitis-idaea	9	6
4	CTR	2015	Vaccinium vitis-idaea	10	5
4	CTR	2015	Vaccinium vitis-idaea	14	6
4	CTR	2015	Vaccinium vitis-idaea	14	6
4	CTR	2015	Vaccinium vitis-idaea	11	6
4	CTR	2015	Vaccinium vitis-idaea	11	8
4	CTR	2015	Salix herbacea	10	13
4	CTR	2015	Salix herbacea	17	13
4	CTR	2015	Salix herbacea	10	10
4	CTR	2015	Salix herbacea	9	9
4	CTR	2015	Salix herbacea	9	8
4	CTR	2015	Salix herbacea	8	10
4	CTR	2015	Salix herbacea	7	8
4	CTR	2015	Salix herbacea	10	9
4	CTR	2015	Salix herbacea	12	11
4	CTR	2015	Salix herbacea	11	9
5	OTC	2015	Cassiope tetragona	2	1
5	OTC	2015	Cassiope tetragona	2	1
5	OTC	2015	Cassiope tetragona	2	1
5	OTC	2015	Cassiope tetragona	2	1
5	OTC	2015	Cassiope tetragona	2	1
5	OTC	2015	Cassiope tetragona	3	1
5	OTC	2015	Cassiope tetragona	3	1
5	OTC	2015	Cassiope tetragona	4	2
5	OTC	2015	Cassiope tetragona	4	2
5	OTC	2015	Cassiope tetragona	4	2
5	OTC	2015	Carex vaginata	94	3
5	OTC	2015	Carex vaginata	91	3
5	OTC	2015	Carex vaginata	92	3
5	OTC	2015	Carex vaginata	93	3
5	OTC	2015	Carex vaginata	72	3
5	OTC	2015	Carex vaginata	126	3
5	OTC	2015	Carex vaginata	124	3
5	OTC	2015	Carex vaginata	95	2
5	OTC	2015	Carex vaginata	127	3
5	OTC	2015	Carex vaginata	119	3
5	OTC	2015	Vaccinium vitis-idaea	12	7
5	OTC	2015	Vaccinium vitis-idaea	13	7
5	OTC	2015	Vaccinium vitis-idaea	12	6
5	OTC	2015	Vaccinium vitis-idaea	8	5
5	OTC	2015	Vaccinium vitis-idaea	11	6
5	OTC	2015	Vaccinium vitis-idaea	10	6
5	OTC	2015	Vaccinium vitis-idaea	10	8
5	OTC	2015	Vaccinium vitis-idaea	11	8
5	OTC	2015	Vaccinium vitis-idaea	11	7
5	OTC	2015	Vaccinium vitis-idaea	12	7
5	OTC	2015	Vaccinium uliginosum	7	4
5	OTC	2015	Vaccinium uliginosum	12	8
5	OTC	2015	Vaccinium uliginosum	12	9
5	OTC	2015	Vaccinium uliginosum	10	7
5	OTC	2015	Vaccinium uliginosum	13	8
5	OTC	2015	Vaccinium uliginosum	13	7
5	OTC	2015	Vaccinium uliginosum	13	6
5	OTC	2015	Vaccinium uliginosum	15	11
5	OTC	2015	Vaccinium uliginosum	11	8
5	OTC	2015	Vaccinium uliginosum	14	6
5	OTC	2015	Salix reticulata	20	11
5	OTC	2015	Salix reticulata	19	14
5	OTC	2015	Salix reticulata	31	20
5	OTC	2015	Salix reticulata	31	16
5	OTC	2015	Salix reticulata	18	13
5	OTC	2015	Salix reticulata	22	15
5	OTC	2015	Salix reticulata	19	14
5	OTC	2015	Salix reticulata	22	19
5	OTC	2015	Salix reticulata	41	21
5	OTC	2015	Salix reticulata	24	16
5	CTR	2015	Cassiope tetragona	2	1
5	CTR	2015	Cassiope tetragona	2	1
5	CTR	2015	Cassiope tetragona	2	1
5	CTR	2015	Cassiope tetragona	3	1
5	CTR	2015	Cassiope tetragona	3	1
5	CTR	2015	Cassiope tetragona	3	1
5	CTR	2015	Cassiope tetragona	3	1
5	CTR	2015	Cassiope tetragona	4	2
5	CTR	2015	Cassiope tetragona	4	2
5	CTR	2015	Cassiope tetragona	4	2
5	CTR	2015	Bistorta vivipara	37	4
5	CTR	2015	Bistorta vivipara	32	7
5	CTR	2015	Bistorta vivipara	34	6
5	CTR	2015	Bistorta vivipara	38	9
5	CTR	2015	Bistorta vivipara	33	5
5	CTR	2015	Bistorta vivipara	45	8
5	CTR	2015	Bistorta vivipara	31	7
5	CTR	2015	Bistorta vivipara	43	8
5	CTR	2015	Bistorta vivipara	29	10
5	CTR	2015	Bistorta vivipara	39	7
5	CTR	2015	Dryas octopetala	15	7
5	CTR	2015	Dryas octopetala	20	9
5	CTR	2015	Dryas octopetala	13	7
5	CTR	2015	Dryas octopetala	9	5
5	CTR	2015	Dryas octopetala	10	4
5	CTR	2015	Dryas octopetala	12	8
5	CTR	2015	Dryas octopetala	18	8
5	CTR	2015	Dryas octopetala	14	5
5	CTR	2015	Dryas octopetala	14	6
5	CTR	2015	Dryas octopetala	13	6
5	CTR	2015	Salix reticulata	15	11
5	CTR	2015	Salix reticulata	16	13
5	CTR	2015	Salix reticulata	14	9
5	CTR	2015	Salix reticulata	19	13
5	CTR	2015	Salix reticulata	15	12
5	CTR	2015	Salix reticulata	16	13
5	CTR	2015	Salix reticulata	17	11
5	CTR	2015	Salix reticulata	15	11
5	CTR	2015	Salix reticulata	18	15
5	CTR	2015	Salix reticulata	19	10
5	CTR	2015	Astragalus alpinus	28	14
5	CTR	2015	Astragalus alpinus	24	12
5	CTR	2015	Astragalus alpinus	21	12
5	CTR	2015	Astragalus alpinus	25	15
5	CTR	2015	Astragalus alpinus	24	13
5	CTR	2015	Astragalus alpinus	36	16
5	CTR	2015	Astragalus alpinus	28	14
5	CTR	2015	Astragalus alpinus	27	13
5	CTR	2015	Astragalus alpinus	22	10
5	CTR	2015	Astragalus alpinus	20	10

## Sheet: Wet meadow
Plot	Treatment	Year	Species	Leaf_length	Leaf_width
1	OTC	2015	Salix lanata	28	19
1	OTC	2015	Salix lanata	34	22
1	OTC	2015	Salix lanata	30	22
1	OTC	2015	Salix lanata	43	28
1	OTC	2015	Salix lanata	28	17
1	OTC	2015	Salix lanata	26	15
1	OTC	2015	Salix lanata	34	20
1	OTC	2015	Salix lanata	26	17
1	OTC	2015	Salix lanata	28	18
1	OTC	2015	Salix lanata	35	24
1	OTC	2015	Thalictrum alpinum	22	20
1	OTC	2015	Thalictrum alpinum	33	43
1	OTC	2015	Thalictrum alpinum	25	29
1	OTC	2015	Thalictrum alpinum	30	33
1	OTC	2015	Thalictrum alpinum	17	22
1	OTC	2015	Thalictrum alpinum	26	34
1	OTC	2015	Thalictrum alpinum	33	35
1	OTC	2015	Thalictrum alpinum	22	27
1	OTC	2015	Thalictrum alpinum	32	38
1	OTC	2015	Thalictrum alpinum	37	45
1	OTC	2015	Viola biflora	15	21
1	OTC	2015	Viola biflora	25	31
1	OTC	2015	Viola biflora	15	23
1	OTC	2015	Viola biflora	17	22
1	OTC	2015	Viola biflora	15	21
1	OTC	2015	Viola biflora	21	15
1	OTC	2015	Viola biflora	14	19
1	OTC	2015	Viola biflora	13	18
1	OTC	2015	Viola biflora	16	21
1	OTC	2015	Viola biflora	14	21
1	OTC	2015	Ranunculus nivalis	34	41
1	OTC	2015	Ranunculus nivalis	41	47
1	OTC	2015	Ranunculus nivalis	30	38
1	OTC	2015	Ranunculus nivalis	34	40
1	OTC	2015	Ranunculus nivalis	36	44
1	OTC	2015	Ranunculus nivalis	58	62
1	OTC	2015	Ranunculus nivalis	24	30
1	OTC	2015	Ranunculus nivalis	26	32
1	OTC	2015	Ranunculus nivalis	21	24
1	OTC	2015	Ranunculus nivalis	23	28
1	OTC	2015	Potentilla crantzii	24	26
1	OTC	2015	Potentilla crantzii	20	25
1	OTC	2015	Potentilla crantzii	18	21
1	OTC	2015	Potentilla crantzii	28	35
1	OTC	2015	Potentilla crantzii	17	20
1	OTC	2015	Potentilla crantzii	14	16
1	OTC	2015	Potentilla crantzii	21	21
1	OTC	2015	Potentilla crantzii	28	30
1	OTC	2015	Potentilla crantzii	28	27
1	OTC	2015	Potentilla crantzii	25	30
1	CTR	2015	Bistorta vivipara	73	8
1	CTR	2015	Bistorta vivipara	48	8
1	CTR	2015	Bistorta vivipara	43	5
1	CTR	2015	Bistorta vivipara	68	9
1	CTR	2015	Bistorta vivipara	49	6
1	CTR	2015	Bistorta vivipara	57	8
1	CTR	2015	Bistorta vivipara	49	9
1	CTR	2015	Bistorta vivipara	58	6
1	CTR	2015	Bistorta vivipara	48	6
1	CTR	2015	Bistorta vivipara	64	10
1	CTR	2015	Poa pratensis	135	2
1	CTR	2015	Poa pratensis	94	2
1	CTR	2015	Poa pratensis	73	2
1	CTR	2015	Poa pratensis	117	2
1	CTR	2015	Poa pratensis	97	3
1	CTR	2015	Poa pratensis	88	2
1	CTR	2015	Poa pratensis	99	2
1	CTR	2015	Poa pratensis	141	2
1	CTR	2015	Poa pratensis	88	2
1	CTR	2015	Poa pratensis	108	2
1	CTR	2015	Festuca vivipara	106	1
1	CTR	2015	Festuca vivipara	52	1
1	CTR	2015	Festuca vivipara	97	1
1	CTR	2015	Festuca vivipara	105	1
1	CTR	2015	Festuca vivipara	66	1
1	CTR	2015	Festuca vivipara	86	1
1	CTR	2015	Festuca vivipara	85	1
1	CTR	2015	Festuca vivipara	101	1
1	CTR	2015	Festuca vivipara	81	1
1	CTR	2015	Festuca vivipara	81	1
1	CTR	2015	Carex bigelowii	118	3
1	CTR	2015	Carex bigelowii	99	3
1	CTR	2015	Carex bigelowii	154	4
1	CTR	2015	Carex bigelowii	156	4
1	CTR	2015	Carex bigelowii	144	3
1	CTR	2015	Carex bigelowii	154	4
1	CTR	2015	Carex bigelowii	184	3
1	CTR	2015	Carex bigelowii	164	3
1	CTR	2015	Carex bigelowii	115	3
1	CTR	2015	Carex bigelowii	148	3
1	CTR	2015	Thalictrum alpinum	18	24
1	CTR	2015	Thalictrum alpinum	24	32
1	CTR	2015	Thalictrum alpinum	23	30
1	CTR	2015	Thalictrum alpinum	21	26
1	CTR	2015	Thalictrum alpinum	18	28
1	CTR	2015	Thalictrum alpinum	15	26
1	CTR	2015	Thalictrum alpinum	22	32
1	CTR	2015	Thalictrum alpinum	24	30
1	CTR	2015	Thalictrum alpinum	21	34
1	CTR	2015	Thalictrum alpinum	19	28
2	OTC	2015	Ranunculus pygmaeus	11	16
2	OTC	2015	Ranunculus pygmaeus	13	17
2	OTC	2015	Ranunculus pygmaeus	9	13
2	OTC	2015	Ranunculus pygmaeus	13	15
2	OTC	2015	Ranunculus pygmaeus	16	22
2	OTC	2015	Ranunculus pygmaeus	13	16
2	OTC	2015	Ranunculus pygmaeus	12	17
2	OTC	2015	Ranunculus pygmaeus	15	18
2	OTC	2015	Ranunculus pygmaeus	13	17
2	OTC	2015	Ranunculus pygmaeus	10	15
2	OTC	2015	Salix herbacea	24	22
2	OTC	2015	Salix herbacea	19	15
2	OTC	2015	Salix herbacea	17	13
2	OTC	2015	Salix herbacea	17	18
2	OTC	2015	Salix herbacea	15	12
2	OTC	2015	Salix herbacea	15	9
2	OTC	2015	Salix herbacea	14	10
2	OTC	2015	Salix herbacea	20	19
2	OTC	2015	Salix herbacea	16	11
2	OTC	2015	Salix herbacea	28	21
2	OTC	2015	Saussurea alpina	45	48
2	OTC	2015	Saussurea alpina	43	44
2	OTC	2015	Saussurea alpina	27	30
2	OTC	2015	Saussurea alpina	32	23
2	OTC	2015	Saussurea alpina	33	37
2	OTC	2015	Saussurea alpina	24	26
2	OTC	2015	Saussurea alpina	29	25
2	OTC	2015	Saussurea alpina	49	53
2	OTC	2015	Saussurea alpina	35	37
2	OTC	2015	Saussurea alpina	26	28
2	OTC	2015	Poa pratensis	141	2
2	OTC	2015	Poa pratensis	159	2
2	OTC	2015	Poa pratensis	96	2
2	OTC	2015	Poa pratensis	128	2
2	OTC	2015	Poa pratensis	152	2
2	OTC	2015	Poa pratensis	148	2
2	OTC	2015	Poa pratensis	121	3
2	OTC	2015	Poa pratensis	109	2
2	OTC	2015	Poa pratensis	105	2
2	OTC	2015	Poa pratensis	116	2
2	OTC	2015	Carex bigelowii	133	3
2	OTC	2015	Carex bigelowii	117	3
2	OTC	2015	Carex bigelowii	83	2
2	OTC	2015	Carex bigelowii	56	3
2	OTC	2015	Carex bigelowii	90	3
2	OTC	2015	Carex bigelowii	87	3
2	OTC	2015	Carex bigelowii	135	3
2	OTC	2015	Carex bigelowii	56	3
2	OTC	2015	Carex bigelowii	82	2
2	OTC	2015	Carex bigelowii	133	3
2	CTR	2015	Astragalus alpinus	31	14
2	CTR	2015	Astragalus alpinus	38	17
2	CTR	2015	Astragalus alpinus	39	17
2	CTR	2015	Astragalus alpinus	25	14
2	CTR	2015	Astragalus alpinus	37	22
2	CTR	2015	Astragalus alpinus	38	21
2	CTR	2015	Astragalus alpinus	44	20
2	CTR	2015	Astragalus alpinus	36	17
2	CTR	2015	Astragalus alpinus	45	23
2	CTR	2015	Astragalus alpinus	53	23
2	CTR	2015	Festuca vivipara	37	1
2	CTR	2015	Festuca vivipara	68	1
2	CTR	2015	Festuca vivipara	104	1
2	CTR	2015	Festuca vivipara	77	1
2	CTR	2015	Festuca vivipara	98	1
2	CTR	2015	Festuca vivipara	98	1
2	CTR	2015	Festuca vivipara	90	1
2	CTR	2015	Festuca vivipara	44	1
2	CTR	2015	Festuca vivipara	46	1
2	CTR	2015	Festuca vivipara	58	1
2	CTR	2015	Bistorta vivipara	34	6
2	CTR	2015	Bistorta vivipara	38	8
2	CTR	2015	Bistorta vivipara	47	10
2	CTR	2015	Bistorta vivipara	36	8
2	CTR	2015	Bistorta vivipara	43	6
2	CTR	2015	Bistorta vivipara	47	6
2	CTR	2015	Bistorta vivipara	40	8
2	CTR	2015	Bistorta vivipara	55	8
2	CTR	2015	Bistorta vivipara	43	8
2	CTR	2015	Bistorta vivipara	45	11
2	CTR	2015	Poa pratensis	56	2
2	CTR	2015	Poa pratensis	104	2
2	CTR	2015	Poa pratensis	118	3
2	CTR	2015	Poa pratensis	89	2
2	CTR	2015	Poa pratensis	113	2
2	CTR	2015	Poa pratensis	118	2
2	CTR	2015	Poa pratensis	95	3
2	CTR	2015	Poa pratensis	117	2
2	CTR	2015	Poa pratensis	114	2
2	CTR	2015	Poa pratensis	84	2
2	CTR	2015	Salix herbacea	16	17
2	CTR	2015	Salix herbacea	13	16
2	CTR	2015	Salix herbacea	15	15
2	CTR	2015	Salix herbacea	15	16
2	CTR	2015	Salix herbacea	15	13
2	CTR	2015	Salix herbacea	21	20
2	CTR	2015	Salix herbacea	17	14
2	CTR	2015	Salix herbacea	14	14
2	CTR	2015	Salix herbacea	14	13
2	CTR	2015	Salix herbacea	15	16
3	OTC	2015	Ranunculus nivalis	44	60
3	OTC	2015	Ranunculus nivalis	34	31
3	OTC	2015	Ranunculus nivalis	34	41
3	OTC	2015	Ranunculus nivalis	36	45
3	OTC	2015	Ranunculus nivalis	44	52
3	OTC	2015	Ranunculus nivalis	29	40
3	OTC	2015	Ranunculus nivalis	45	53
3	OTC	2015	Ranunculus nivalis	35	46
3	OTC	2015	Ranunculus nivalis	32	40
3	OTC	2015	Ranunculus nivalis	54	70
3	OTC	2015	Salix herbacea	26	15
3	OTC	2015	Salix herbacea	15	12
3	OTC	2015	Salix herbacea	20	13
3	OTC	2015	Salix herbacea	19	15
3	OTC	2015	Salix herbacea	20	14
3	OTC	2015	Salix herbacea	22	19
3	OTC	2015	Salix herbacea	18	13
3	OTC	2015	Salix herbacea	22	17
3	OTC	2015	Salix herbacea	17	15
3	OTC	2015	Salix herbacea	20	12
3	OTC	2015	Carex bigelowii	149	3
3	OTC	2015	Carex bigelowii	120	3
3	OTC	2015	Carex bigelowii	88	2
3	OTC	2015	Carex bigelowii	165	3
3	OTC	2015	Carex bigelowii	112	4
3	OTC	2015	Carex bigelowii	114	3
3	OTC	2015	Carex bigelowii	151	3
3	OTC	2015	Carex bigelowii	150	3
3	OTC	2015	Carex bigelowii	95	2
3	OTC	2015	Carex bigelowii	135	2
3	OTC	2015	Poa pratensis	164	1
3	OTC	2015	Poa pratensis	108	1
3	OTC	2015	Poa pratensis	101	1
3	OTC	2015	Poa pratensis	159	1
3	OTC	2015	Poa pratensis	176	1
3	OTC	2015	Poa pratensis	125	1
3	OTC	2015	Poa pratensis	98	1
3	OTC	2015	Poa pratensis	170	1
3	OTC	2015	Poa pratensis	137	1
3	OTC	2015	Poa pratensis	130	1
3	OTC	2015	Parnassia palustris	15	11
3	OTC	2015	Parnassia palustris	17	16
3	OTC	2015	Parnassia palustris	30	20
3	OTC	2015	Parnassia palustris	17	15
3	OTC	2015	Parnassia palustris	23	18
3	OTC	2015	Parnassia palustris	18	15
3	OTC	2015	Parnassia palustris	14	12
3	OTC	2015	Parnassia palustris	17	17
3	OTC	2015	Parnassia palustris	19	15
3	OTC	2015	Parnassia palustris	16	16
3	CTR	2015	Carex bigelowii	172	3
3	CTR	2015	Carex bigelowii	138	3
3	CTR	2015	Carex bigelowii	129	3
3	CTR	2015	Carex bigelowii	114	3
3	CTR	2015	Carex bigelowii	184	3
3	CTR	2015	Carex bigelowii	155	4
3	CTR	2015	Carex bigelowii	144	4
3	CTR	2015	Carex bigelowii	119	3
3	CTR	2015	Carex bigelowii	145	3
3	CTR	2015	Carex bigelowii	108	3
3	CTR	2015	Poa pratensis	132	2
3	CTR	2015	Poa pratensis	103	2
3	CTR	2015	Poa pratensis	145	2
3	CTR	2015	Poa pratensis	51	2
3	CTR	2015	Poa pratensis	96	2
3	CTR	2015	Poa pratensis	92	2
3	CTR	2015	Poa pratensis	69	2
3	CTR	2015	Poa pratensis	93	2
3	CTR	2015	Poa pratensis	96	2
3	CTR	2015	Poa pratensis	96	3
3	CTR	2015	Carex lachenalii	72	1
3	CTR	2015	Carex lachenalii	64	1
3	CTR	2015	Carex lachenalii	73	1
3	CTR	2015	Carex lachenalii	77	1
3	CTR	2015	Carex lachenalii	61	1
3	CTR	2015	Carex lachenalii	78	1
3	CTR	2015	Carex lachenalii	77	1
3	CTR	2015	Carex lachenalii	74	1
3	CTR	2015	Carex lachenalii	76	1
3	CTR	2015	Carex lachenalii	51	1
3	CTR	2015	Bistorta vivipara	33	9
3	CTR	2015	Bistorta vivipara	55	7
3	CTR	2015	Bistorta vivipara	59	8
3	CTR	2015	Bistorta vivipara	64	10
3	CTR	2015	Bistorta vivipara	50	7
3	CTR	2015	Bistorta vivipara	54	7
3	CTR	2015	Bistorta vivipara	34	8
3	CTR	2015	Bistorta vivipara	58	8
3	CTR	2015	Bistorta vivipara	51	7
3	CTR	2015	Bistorta vivipara	57	8
3	CTR	2015	Saussurea alpina	55	51
3	CTR	2015	Saussurea alpina	27	27
3	CTR	2015	Saussurea alpina	16	17
3	CTR	2015	Saussurea alpina	16	19
3	CTR	2015	Saussurea alpina	19	23
3	CTR	2015	Saussurea alpina	25	33
3	CTR	2015	Saussurea alpina	24	27
3	CTR	2015	Saussurea alpina	16	18
3	CTR	2015	Saussurea alpina	21	21
3	CTR	2015	Saussurea alpina	12	15
4	OTC	2015	Vaccinium myrtillus	14	7
4	OTC	2015	Vaccinium myrtillus	13	6
4	OTC	2015	Vaccinium myrtillus	13	6
4	OTC	2015	Vaccinium myrtillus	7	5
4	OTC	2015	Vaccinium myrtillus	9	14
4	OTC	2015	Vaccinium myrtillus	11	8
4	OTC	2015	Vaccinium myrtillus	11	5
4	OTC	2015	Vaccinium myrtillus	8	5
4	OTC	2015	Vaccinium myrtillus	11	6
4	OTC	2015	Vaccinium myrtillus	13	7
4	OTC	2015	Carex vaginata	161	2
4	OTC	2015	Carex vaginata	273	3
4	OTC	2015	Carex vaginata	166	2
4	OTC	2015	Carex vaginata	114	2
4	OTC	2015	Carex vaginata	117	2
4	OTC	2015	Carex vaginata	122	2
4	OTC	2015	Carex vaginata	166	3
4	OTC	2015	Carex vaginata	77	2
4	OTC	2015	Carex vaginata	49	2
4	OTC	2015	Carex vaginata	166	2
4	OTC	2015	Petasites frigidus	35	39
4	OTC	2015	Petasites frigidus	24	32
4	OTC	2015	Petasites frigidus	19	25
4	OTC	2015	Petasites frigidus	44	42
4	OTC	2015	Petasites frigidus	22	25
4	OTC	2015	Petasites frigidus	24	33
4	OTC	2015	Petasites frigidus	34	45
4	OTC	2015	Petasites frigidus	35	43
4	OTC	2015	Petasites frigidus	63	69
4	OTC	2015	Petasites frigidus	76	79
4	OTC	2015	Ranunculus nivalis	42	42
4	OTC	2015	Ranunculus nivalis	16	18
4	OTC	2015	Ranunculus nivalis	22	28
4	OTC	2015	Ranunculus nivalis	34	47
4	OTC	2015	Ranunculus nivalis	43	47
4	OTC	2015	Ranunculus nivalis	15	20
4	OTC	2015	Ranunculus nivalis	19	28
4	OTC	2015	Ranunculus nivalis	24	29
4	OTC	2015	Ranunculus nivalis
4	OTC	2015	Ranunculus nivalis
4	OTC	2015	Calamagrostis neglecta	149	3
4	OTC	2015	Calamagrostis neglecta	126	2
4	OTC	2015	Calamagrostis neglecta	102	2
4	OTC	2015	Calamagrostis neglecta	92	2
4	OTC	2015	Calamagrostis neglecta	142	2
4	OTC	2015	Calamagrostis neglecta	104	2
4	OTC	2015	Calamagrostis neglecta	103	2
4	OTC	2015	Calamagrostis neglecta	155	2
4	OTC	2015	Calamagrostis neglecta	125	2
4	OTC	2015	Calamagrostis neglecta	101	2
4	CTR	2015	Bistorta vivipara	40	11
4	CTR	2015	Bistorta vivipara	48	9
4	CTR	2015	Bistorta vivipara	38	8
4	CTR	2015	Bistorta vivipara	48	9
4	CTR	2015	Bistorta vivipara	47	12
4	CTR	2015	Bistorta vivipara	39	7
4	CTR	2015	Bistorta vivipara	34	8
4	CTR	2015	Bistorta vivipara	35	10
4	CTR	2015	Bistorta vivipara	42	6
4	CTR	2015	Bistorta vivipara	58	9
4	CTR	2015	Petasites frigidus	55	54
4	CTR	2015	Petasites frigidus	30	31
4	CTR	2015	Petasites frigidus	31	38
4	CTR	2015	Petasites frigidus	28	34
4	CTR	2015	Petasites frigidus	43	42
4	CTR	2015	Petasites frigidus	45	48
4	CTR	2015	Petasites frigidus	38	40
4	CTR	2015	Petasites frigidus	32	43
4	CTR	2015	Petasites frigidus	49	52
4	CTR	2015	Petasites frigidus	40	43
4	CTR	2015	Carex bigelowii	111	2
4	CTR	2015	Carex bigelowii	184	4
4	CTR	2015	Carex bigelowii	159	3
4	CTR	2015	Carex bigelowii	83	3
4	CTR	2015	Carex bigelowii	129	3
4	CTR	2015	Carex bigelowii	99	2
4	CTR	2015	Carex bigelowii	156	3
4	CTR	2015	Carex bigelowii	66	2
4	CTR	2015	Carex bigelowii	93	3
4	CTR	2015	Carex bigelowii	97	2
4	CTR	2015	Calamagrostis neglecta	153	3
4	CTR	2015	Calamagrostis neglecta	100	2
4	CTR	2015	Calamagrostis neglecta	73	3
4	CTR	2015	Calamagrostis neglecta	66	2
4	CTR	2015	Calamagrostis neglecta	83	2
4	CTR	2015	Calamagrostis neglecta	104	3
4	CTR	2015	Calamagrostis neglecta	117	2
4	CTR	2015	Calamagrostis neglecta	56	2
4	CTR	2015	Calamagrostis neglecta	91	2
4	CTR	2015	Calamagrostis neglecta	103	5
4	CTR	2015	Ranunculus nivalis	21	27
4	CTR	2015	Ranunculus nivalis	19	32
4	CTR	2015	Ranunculus nivalis	23	46
4	CTR	2015	Ranunculus nivalis	23	31
4	CTR	2015	Ranunculus nivalis	22	35
4	CTR	2015	Ranunculus nivalis	30	49
4	CTR	2015	Ranunculus nivalis	22	32
4	CTR	2015	Ranunculus nivalis	11	17
4	CTR	2015	Ranunculus nivalis	18	23
4	CTR	2015	Ranunculus nivalis	14	18
5	OTC	2015	Ranunculus nivalis	14	20
5	OTC	2015	Ranunculus nivalis	26	32
5	OTC	2015	Ranunculus nivalis	15	24
5	OTC	2015	Ranunculus nivalis	17	21
5	OTC	2015	Ranunculus nivalis	15	27
5	OTC	2015	Ranunculus nivalis	17	22
5	OTC	2015	Ranunculus nivalis	11	17
5	OTC	2015	Ranunculus nivalis	12	17
5	OTC	2015	Ranunculus nivalis	12	22
5	OTC	2015	Ranunculus nivalis	15	20
5	OTC	2015	Viola biflora	20	25
5	OTC	2015	Viola biflora	19	24
5	OTC	2015	Viola biflora	14	16
5	OTC	2015	Viola biflora	18	23
5	OTC	2015	Viola biflora	15	20
5	OTC	2015	Viola biflora	24	31
5	OTC	2015	Viola biflora	16	21
5	OTC	2015	Viola biflora	16	21
5	OTC	2015	Viola biflora	14	17
5	OTC	2015	Viola biflora	12	16
5	OTC	2015	Carex bigelowii	124	3
5	OTC	2015	Carex bigelowii	81	2
5	OTC	2015	Carex bigelowii	71	3
5	OTC	2015	Carex bigelowii	72	2
5	OTC	2015	Carex bigelowii	73	2
5	OTC	2015	Carex bigelowii	88	2
5	OTC	2015	Carex bigelowii	108	2
5	OTC	2015	Carex bigelowii	114	2
5	OTC	2015	Carex bigelowii	66	2
5	OTC	2015	Carex bigelowii	51	2
5	OTC	2015	Salix lanata	27	17
5	OTC	2015	Salix lanata	30	16
5	OTC	2015	Salix lanata	26	14
5	OTC	2015	Salix lanata	39	24
5	OTC	2015	Salix lanata	32	17
5	OTC	2015	Salix lanata	50	30
5	OTC	2015	Salix lanata	29	22
5	OTC	2015	Salix lanata	29	24
5	OTC	2015	Salix lanata	31	23
5	OTC	2015	Salix lanata	38	25
5	OTC	2015	Bistorta vivipara	28	6
5	OTC	2015	Bistorta vivipara	18	7
5	OTC	2015	Bistorta vivipara	52	5
5	OTC	2015	Bistorta vivipara	65	8
5	OTC	2015	Bistorta vivipara	34	7
5	OTC	2015	Bistorta vivipara	25	6
5	OTC	2015	Bistorta vivipara	18	6
5	OTC	2015	Bistorta vivipara	28	5
5	OTC	2015	Bistorta vivipara	42	9
5	OTC	2015	Bistorta vivipara	47	6
5	CTR	2015	Ranunculus nivalis	20	24
5	CTR	2015	Ranunculus nivalis	16	18
5	CTR	2015	Ranunculus nivalis	17	19
5	CTR	2015	Ranunculus nivalis	15	20
5	CTR	2015	Ranunculus nivalis	16	21
5	CTR	2015	Ranunculus nivalis	15	18
5	CTR	2015	Ranunculus nivalis	17	18
5	CTR	2015	Ranunculus nivalis	34	36
5	CTR	2015	Ranunculus nivalis	22	22
5	CTR	2015	Ranunculus nivalis	15	23
5	CTR	2015	Bistorta vivipara	40	10
5	CTR	2015	Bistorta vivipara	46	12
5	CTR	2015	Bistorta vivipara	42	13
5	CTR	2015	Bistorta vivipara	43	9
5	CTR	2015	Bistorta vivipara	49	12
5	CTR	2015	Bistorta vivipara	68	12
5	CTR	2015	Bistorta vivipara	25	12
5	CTR	2015	Bistorta vivipara	47	11
5	CTR	2015	Bistorta vivipara	74	9
5	CTR	2015	Bistorta vivipara	44	12
5	CTR	2015	Saussurea alpina	47	14
5	CTR	2015	Saussurea alpina	36	17
5	CTR	2015	Saussurea alpina	49	14
5	CTR	2015	Saussurea alpina	42	17
5	CTR	2015	Saussurea alpina	47	19
5	CTR	2015	Saussurea alpina	36	16
5	CTR	2015	Saussurea alpina	45	19
5	CTR	2015	Saussurea alpina	42	17
5	CTR	2015	Saussurea alpina	42	15
5	CTR	2015	Saussurea alpina	42	16
5	CTR	2015	Viola biflora	18	22
5	CTR	2015	Viola biflora	22	29
5	CTR	2015	Viola biflora	18	23
5	CTR	2015	Viola biflora	18	11
5	CTR	2015	Viola biflora	12	18
5	CTR	2015	Viola biflora	15	18
5	CTR	2015	Viola biflora	16	20
5	CTR	2015	Viola biflora	13	17
5	CTR	2015	Viola biflora	12	17
5	CTR	2015	Viola biflora	9	12
5	CTR	2015	Carex bigelowii	69	3
5	CTR	2015	Carex bigelowii	85	2
5	CTR	2015	Carex bigelowii	106	3
5	CTR	2015	Carex bigelowii	78	3
5	CTR	2015	Carex bigelowii	102	2
5	CTR	2015	Carex bigelowii	79	2
5	CTR	2015	Carex bigelowii	101	3
5	CTR	2015	Carex bigelowii	48	2
5	CTR	2015	Carex bigelowii	99	3
5	CTR	2015	Carex bigelowii	71	2

## Sheet: Tussock tundra
Plot	Treatment	Year	Species	Leaf_length	Leaf_width
1	OTC	2015	Phyllodoce caerulea	8	1
1	OTC	2015	Phyllodoce caerulea	8	2
1	OTC	2015	Phyllodoce caerulea	8	1
1	OTC	2015	Phyllodoce caerulea	9	1
1	OTC	2015	Phyllodoce caerulea	9	1
1	OTC	2015	Phyllodoce caerulea	8	1
1	OTC	2015	Phyllodoce caerulea	9	1
1	OTC	2015	Phyllodoce caerulea	8	1
1	OTC	2015	Phyllodoce caerulea	7	1
1	OTC	2015	Phyllodoce caerulea	8	1
1	OTC	2015	Eriophorum vaginatum	225	0.5
1	OTC	2015	Eriophorum vaginatum	164	1
1	OTC	2015	Eriophorum vaginatum	150	0.5
1	OTC	2015	Eriophorum vaginatum	148	1
1	OTC	2015	Eriophorum vaginatum	123	1
1	OTC	2015	Eriophorum vaginatum	120	1
1	OTC	2015	Eriophorum vaginatum	103	0.5
1	OTC	2015	Eriophorum vaginatum	136	0.5
1	OTC	2015	Eriophorum vaginatum	147	0.5
1	OTC	2015	Eriophorum vaginatum	117	1
1	OTC	2015	Vaccinium vitis-idaea	15	10
1	OTC	2015	Vaccinium vitis-idaea	10	6
1	OTC	2015	Vaccinium vitis-idaea	14	8
1	OTC	2015	Vaccinium vitis-idaea	11	5
1	OTC	2015	Vaccinium vitis-idaea	13	5
1	OTC	2015	Vaccinium vitis-idaea	12	7
1	OTC	2015	Vaccinium vitis-idaea	15	6
1	OTC	2015	Vaccinium vitis-idaea	13	6
1	OTC	2015	Vaccinium vitis-idaea	12	5
1	OTC	2015	Vaccinium vitis-idaea	11	3
1	OTC	2015	Salix herbacea	19	10
1	OTC	2015	Salix herbacea	16	12
1	OTC	2015	Salix herbacea	16	11
1	OTC	2015	Salix herbacea	18	12
1	OTC	2015	Salix herbacea	19	11
1	OTC	2015	Salix herbacea	21	14
1	OTC	2015	Salix herbacea	17	12
1	OTC	2015	Salix herbacea	15	10
1	OTC	2015	Salix herbacea	16	8
1	OTC	2015	Salix herbacea	16	11
1	CTR	2015	Phyllodoce caerulea	7	1
1	CTR	2015	Phyllodoce caerulea	6	0.3
1	CTR	2015	Phyllodoce caerulea	6	1
1	CTR	2015	Phyllodoce caerulea	6	0.5
1	CTR	2015	Phyllodoce caerulea	6	0.5
1	CTR	2015	Phyllodoce caerulea	6	1
1	CTR	2015	Phyllodoce caerulea	7	1
1	CTR	2015	Phyllodoce caerulea	8	1
1	CTR	2015	Phyllodoce caerulea	7	1
1	CTR	2015	Phyllodoce caerulea	6	0.5
1	CTR	2015	Eriophorum vaginatum	95	0.5
1	CTR	2015	Eriophorum vaginatum	164	0.5
1	CTR	2015	Eriophorum vaginatum	123	0.5
1	CTR	2015	Eriophorum vaginatum	126	0.5
1	CTR	2015	Eriophorum vaginatum	131	0.5
1	CTR	2015	Eriophorum vaginatum	133	0.5
1	CTR	2015	Eriophorum vaginatum	118	0.5
1	CTR	2015	Eriophorum vaginatum	97	0.5
1	CTR	2015	Eriophorum vaginatum	127	0.5
1	CTR	2015	Eriophorum vaginatum	68	0.5
1	CTR	2015	Vaccinium vitis-idaea	9	3
1	CTR	2015	Vaccinium vitis-idaea	8	3
1	CTR	2015	Vaccinium vitis-idaea	9	5
1	CTR	2015	Vaccinium vitis-idaea	14	6
1	CTR	2015	Vaccinium vitis-idaea	11	3
1	CTR	2015	Vaccinium vitis-idaea	13	5
1	CTR	2015	Vaccinium vitis-idaea	10	4
1	CTR	2015	Vaccinium vitis-idaea	13	4
1	CTR	2015	Vaccinium vitis-idaea	13	4
1	CTR	2015	Vaccinium vitis-idaea	12	4
1	CTR	2015	Salix herbacea	19	11
1	CTR	2015	Salix herbacea	13	6
1	CTR	2015	Salix herbacea	12	8
1	CTR	2015	Salix herbacea	13	7
1	CTR	2015	Salix herbacea	14	6
1	CTR	2015	Salix herbacea	14	8
1	CTR	2015	Salix herbacea	15	9
1	CTR	2015	Salix herbacea	10	3
1	CTR	2015	Salix herbacea	11	4
1	CTR	2015	Salix herbacea	10	7
2	OTC	2015	Phyllodoce caerulea	6	1
2	OTC	2015	Phyllodoce caerulea	6	0.5
2	OTC	2015	Phyllodoce caerulea	5	0.5
2	OTC	2015	Phyllodoce caerulea	5	0.5
2	OTC	2015	Phyllodoce caerulea	6	0.5
2	OTC	2015	Phyllodoce caerulea	4	0.5
2	OTC	2015	Phyllodoce caerulea	5	0.5
2	OTC	2015	Phyllodoce caerulea	4	0.5
2	OTC	2015	Phyllodoce caerulea	5	0.5
2	OTC	2015	Phyllodoce caerulea	5	0.5
2	OTC	2015	Eriophorum vaginatum	148	1
2	OTC	2015	Eriophorum vaginatum	133	1
2	OTC	2015	Eriophorum vaginatum	98	0.5
2	OTC	2015	Eriophorum vaginatum	116	0.5
2	OTC	2015	Eriophorum vaginatum	77	0.5
2	OTC	2015	Eriophorum vaginatum	89	0.5
2	OTC	2015	Eriophorum vaginatum	67	0.5
2	OTC	2015	Eriophorum vaginatum	116	0.5
2	OTC	2015	Eriophorum vaginatum	102	0.5
2	OTC	2015	Eriophorum vaginatum	98	0.5
2	OTC	2015	Vaccinium vitis-idaea	12	6
2	OTC	2015	Vaccinium vitis-idaea	12	7
2	OTC	2015	Vaccinium vitis-idaea	10	5
2	OTC	2015	Vaccinium vitis-idaea	12	8
2	OTC	2015	Vaccinium vitis-idaea	15	8
2	OTC	2015	Vaccinium vitis-idaea	12	7
2	OTC	2015	Vaccinium vitis-idaea	14	8
2	OTC	2015	Vaccinium vitis-idaea	13	7
2	OTC	2015	Vaccinium vitis-idaea	14	7
2	OTC	2015	Vaccinium vitis-idaea	12	7
2	OTC	2015	Salix herbacea	18	20
2	OTC	2015	Salix herbacea	15	12
2	OTC	2015	Salix herbacea	15	13
2	OTC	2015	Salix herbacea	13	10
2	OTC	2015	Salix herbacea	20	17
2	OTC	2015	Salix herbacea	20	15
2	OTC	2015	Salix herbacea	15	12
2	OTC	2015	Salix herbacea	20	14
2	OTC	2015	Salix herbacea	20	14
2	OTC	2015	Salix herbacea	18	13
2	CTR	2015	Phyllodoce caerulea	6	1
2	CTR	2015	Phyllodoce caerulea	7	1
2	CTR	2015	Phyllodoce caerulea	7	1
2	CTR	2015	Phyllodoce caerulea	6	1
2	CTR	2015	Phyllodoce caerulea	6	1
2	CTR	2015	Phyllodoce caerulea	5	0.5
2	CTR	2015	Phyllodoce caerulea	7	1
2	CTR	2015	Phyllodoce caerulea	6	1
2	CTR	2015	Phyllodoce caerulea	7	1
2	CTR	2015	Phyllodoce caerulea	7	1
2	CTR	2015	Eriophorum vaginatum	116	0.5
2	CTR	2015	Eriophorum vaginatum	137	0.5
2	CTR	2015	Eriophorum vaginatum	184	0.5
2	CTR	2015	Eriophorum vaginatum	155	0.5
2	CTR	2015	Eriophorum vaginatum	122	0.5
2	CTR	2015	Eriophorum vaginatum	148	0.5
2	CTR	2015	Eriophorum vaginatum	151	0.5
2	CTR	2015	Eriophorum vaginatum	116	0.5
2	CTR	2015	Eriophorum vaginatum	133	0.5
2	CTR	2015	Eriophorum vaginatum	109	0.5
2	CTR	2015	Vaccinium vitis-idaea	10	6
2	CTR	2015	Vaccinium vitis-idaea	8	7
2	CTR	2015	Vaccinium vitis-idaea	9	8
2	CTR	2015	Vaccinium vitis-idaea	11	8
2	CTR	2015	Vaccinium vitis-idaea	9	7
2	CTR	2015	Vaccinium vitis-idaea	9	7
2	CTR	2015	Vaccinium vitis-idaea	8	7
2	CTR	2015	Vaccinium vitis-idaea	9	7
2	CTR	2015	Vaccinium vitis-idaea	12	10
2	CTR	2015	Vaccinium vitis-idaea	10	9
2	CTR	2015	Salix herbacea	17	10
2	CTR	2015	Salix herbacea	21	9
2	CTR	2015	Salix herbacea	15	11
2	CTR	2015	Salix herbacea	16	10
2	CTR	2015	Salix herbacea	15	10
2	CTR	2015	Salix herbacea	12	8
2	CTR	2015	Salix herbacea	17	9
2	CTR	2015	Salix herbacea	20	12
2	CTR	2015	Salix herbacea	19	10
2	CTR	2015	Salix herbacea	16	8
3	OTC	2015	Phyllodoce caerulea	6	1
3	OTC	2015	Phyllodoce caerulea	7	1
3	OTC	2015	Phyllodoce caerulea	7	0.5
3	OTC	2015	Phyllodoce caerulea	8	1
3	OTC	2015	Phyllodoce caerulea	6	1
3	OTC	2015	Phyllodoce caerulea	7	1
3	OTC	2015	Phyllodoce caerulea	7	1
3	OTC	2015	Phyllodoce caerulea	7	1
3	OTC	2015	Phyllodoce caerulea	7	1
3	OTC	2015	Phyllodoce caerulea	7	1
3	OTC	2015	Eriophorum vaginatum	152	0.5
3	OTC	2015	Eriophorum vaginatum	136	0.5
3	OTC	2015	Eriophorum vaginatum	122	0.5
3	OTC	2015	Eriophorum vaginatum	146	0.5
3	OTC	2015	Eriophorum vaginatum	164	0.5
3	OTC	2015	Eriophorum vaginatum	114	0.5
3	OTC	2015	Eriophorum vaginatum	104	0.5
3	OTC	2015	Eriophorum vaginatum	135	0.5
3	OTC	2015	Eriophorum vaginatum	123	0.5
3	OTC	2015	Eriophorum vaginatum	100	0.5
3	OTC	2015	Vaccinium vitis-idaea	16	9
3	OTC	2015	Vaccinium vitis-idaea	12	7
3	OTC	2015	Vaccinium vitis-idaea	13	7
3	OTC	2015	Vaccinium vitis-idaea	12	7
3	OTC	2015	Vaccinium vitis-idaea	12	8
3	OTC	2015	Vaccinium vitis-idaea	14	8
3	OTC	2015	Vaccinium vitis-idaea	15	8
3	OTC	2015	Vaccinium vitis-idaea	11	7
3	OTC	2015	Vaccinium vitis-idaea	13	8
3	OTC	2015	Vaccinium vitis-idaea	12	7
3	OTC	2015	Salix herbacea	19	14
3	OTC	2015	Salix herbacea	18	14
3	OTC	2015	Salix herbacea	19	15
3	OTC	2015	Salix herbacea	22	18
3	OTC	2015	Salix herbacea	17	13
3	OTC	2015	Salix herbacea	20	16
3	OTC	2015	Salix herbacea	21	14
3	OTC	2015	Salix herbacea	18	16
3	OTC	2015	Salix herbacea	22	17
3	OTC	2015	Salix herbacea	20	18
3	CTR	2015	Phyllodoce caerulea	6	1
3	CTR	2015	Phyllodoce caerulea	5	0.5
3	CTR	2015	Phyllodoce caerulea	6	1
3	CTR	2015	Phyllodoce caerulea	6	1
3	CTR	2015	Phyllodoce caerulea	7	1
3	CTR	2015	Phyllodoce caerulea	7	1
3	CTR	2015	Phyllodoce caerulea	6	0.5
3	CTR	2015	Phyllodoce caerulea	8	0.5
3	CTR	2015	Phyllodoce caerulea	7	1
3	CTR	2015	Phyllodoce caerulea	7	1
3	CTR	2015	Eriophorum vaginatum	122	0.5
3	CTR	2015	Eriophorum vaginatum	161	0.5
3	CTR	2015	Eriophorum vaginatum	142	0.5
3	CTR	2015	Eriophorum vaginatum	111	0.5
3	CTR	2015	Eriophorum vaginatum	153	0.5
3	CTR	2015	Eriophorum vaginatum	165	0.5
3	CTR	2015	Eriophorum vaginatum	104	0.5
3	CTR	2015	Eriophorum vaginatum	119	0.5
3	CTR	2015	Eriophorum vaginatum	116	0.5
3	CTR	2015	Eriophorum vaginatum	122	0.5
3	CTR	2015	Vaccinium vitis-idaea	8	6
3	CTR	2015	Vaccinium vitis-idaea	8	6
3	CTR	2015	Vaccinium vitis-idaea	10	8
3	CTR	2015	Vaccinium vitis-idaea	11	8
3	CTR	2015	Vaccinium vitis-idaea	7	6
3	CTR	2015	Vaccinium vitis-idaea	8	6
3	CTR	2015	Vaccinium vitis-idaea	7	7
3	CTR	2015	Vaccinium vitis-idaea	6	4
3	CTR	2015	Vaccinium vitis-idaea	7	6
3	CTR	2015	Vaccinium vitis-idaea	9	8
3	CTR	2015	Salix herbacea	15	10
3	CTR	2015	Salix herbacea	21	16
3	CTR	2015	Salix herbacea	16	10
3	CTR	2015	Salix herbacea	12	10
3	CTR	2015	Salix herbacea	11	9
3	CTR	2015	Salix herbacea	13	11
3	CTR	2015	Salix herbacea	17	14
3	CTR	2015	Salix herbacea	22	16
3	CTR	2015	Salix herbacea	20	15
3	CTR	2015	Salix herbacea	13	11
4	OTC	2015	Salix herbacea	15	14
4	OTC	2015	Salix herbacea	13	10
4	OTC	2015	Salix herbacea	12	10
4	OTC	2015	Salix herbacea	13	9
4	OTC	2015	Salix herbacea	10	10
4	OTC	2015	Salix herbacea	14	12
4	OTC	2015	Salix herbacea	11	10
4	OTC	2015	Salix herbacea	12	7
4	OTC	2015	Salix herbacea	9	9
4	OTC	2015	Salix herbacea	10	8
4	OTC	2015	Bistorta vivipara	22	6
4	OTC	2015	Bistorta vivipara	19	7
4	OTC	2015	Bistorta vivipara	12	7
4	OTC	2015	Bistorta vivipara	35	6
4	OTC	2015	Bistorta vivipara	31	7
4	OTC	2015	Bistorta vivipara	38	10
4	OTC	2015	Bistorta vivipara	19	5
4	OTC	2015	Bistorta vivipara	16	6
4	OTC	2015	Bistorta vivipara	20	6
4	OTC	2015	Bistorta vivipara	15	5
4	OTC	2015	Vaccinium vitis-idaea	11	6
4	OTC	2015	Vaccinium vitis-idaea	10	5
4	OTC	2015	Vaccinium vitis-idaea	7	6
4	OTC	2015	Vaccinium vitis-idaea	11	6
4	OTC	2015	Vaccinium vitis-idaea	10	5
4	OTC	2015	Vaccinium vitis-idaea	12	6
4	OTC	2015	Vaccinium vitis-idaea	10	5
4	OTC	2015	Vaccinium vitis-idaea	11	6
4	OTC	2015	Vaccinium vitis-idaea	10	6
4	OTC	2015	Vaccinium vitis-idaea	11	5
4	OTC	2015	Empetrum nigrum	3	1
4	OTC	2015	Empetrum nigrum	3	1
4	OTC	2015	Empetrum nigrum	3	1
4	OTC	2015	Empetrum nigrum	3	1
4	OTC	2015	Empetrum nigrum	2	1
4	OTC	2015	Empetrum nigrum	3	1
4	OTC	2015	Empetrum nigrum	3	1
4	OTC	2015	Empetrum nigrum	4	1
4	OTC	2015	Empetrum nigrum	4	1
4	OTC	2015	Empetrum nigrum	4	1
4	OTC	2015	Eriophorum vaginatum	141	1
4	OTC	2015	Eriophorum vaginatum	103	1
4	OTC	2015	Eriophorum vaginatum	63	1
4	OTC	2015	Eriophorum vaginatum	128	1
4	OTC	2015	Eriophorum vaginatum	75	1
4	OTC	2015	Eriophorum vaginatum	112	1
4	OTC	2015	Eriophorum vaginatum	123	1
4	OTC	2015	Eriophorum vaginatum	122	1
4	OTC	2015	Eriophorum vaginatum	105	1
4	OTC	2015	Eriophorum vaginatum	123	1
4	CTR	2015	Salix herbacea	8	9
4	CTR	2015	Salix herbacea	10	10
4	CTR	2015	Salix herbacea	7	4
4	CTR	2015	Salix herbacea	7	6
4	CTR	2015	Salix herbacea	8	6
4	CTR	2015	Salix herbacea	6	6
4	CTR	2015	Salix herbacea	9	8
4	CTR	2015	Salix herbacea	10	7
4	CTR	2015	Salix herbacea	9	8
4	CTR	2015	Salix herbacea	10	7
4	CTR	2015	Vaccinium vitis-idaea	6	3
4	CTR	2015	Vaccinium vitis-idaea	7	5
4	CTR	2015	Vaccinium vitis-idaea	6	4
4	CTR	2015	Vaccinium vitis-idaea	9	6
4	CTR	2015	Vaccinium vitis-idaea	8	5
4	CTR	2015	Vaccinium vitis-idaea	6	3
4	CTR	2015	Vaccinium vitis-idaea	10	5
4	CTR	2015	Vaccinium vitis-idaea	10	6
4	CTR	2015	Vaccinium vitis-idaea	8	4
4	CTR	2015	Vaccinium vitis-idaea	8	5
4	CTR	2015	Bistorta vivipara	41	6
4	CTR	2015	Bistorta vivipara	18	9
4	CTR	2015	Bistorta vivipara	20	6
4	CTR	2015	Bistorta vivipara	13	4
4	CTR	2015	Bistorta vivipara	22	4
4	CTR	2015	Bistorta vivipara	16	9
4	CTR	2015	Bistorta vivipara	24	6
4	CTR	2015	Bistorta vivipara	12	5
4	CTR	2015	Bistorta vivipara	17	5
4	CTR	2015	Bistorta vivipara	14	8
4	CTR	2015	Eriophorum vaginatum	91	1
4	CTR	2015	Eriophorum vaginatum	131	1
4	CTR	2015	Eriophorum vaginatum	104	1
4	CTR	2015	Eriophorum vaginatum	96	1
4	CTR	2015	Eriophorum vaginatum	141	1
4	CTR	2015	Eriophorum vaginatum	63	1
4	CTR	2015	Eriophorum vaginatum	105	1
4	CTR	2015	Eriophorum vaginatum	103	1
4	CTR	2015	Eriophorum vaginatum	73	1
4	CTR	2015	Eriophorum vaginatum	102	1
4	CTR	2015	Phyllodoce caerulea	3	1
4	CTR	2015	Phyllodoce caerulea	3	1
4	CTR	2015	Phyllodoce caerulea	3	1
4	CTR	2015	Phyllodoce caerulea	4	1
4	CTR	2015	Phyllodoce caerulea	4	1
4	CTR	2015	Phyllodoce caerulea	4	1
4	CTR	2015	Phyllodoce caerulea	4	1
4	CTR	2015	Phyllodoce caerulea	4	1
4	CTR	2015	Phyllodoce caerulea	4	1
4	CTR	2015	Phyllodoce caerulea	5	1
5	OTC	2015	Salix herbacea	14	9
5	OTC	2015	Salix herbacea	9	5
5	OTC	2015	Salix herbacea	10	6
5	OTC	2015	Salix herbacea	8	5
5	OTC	2015	Salix herbacea	18	12
5	OTC	2015	Salix herbacea	16	9
5	OTC	2015	Salix herbacea	12	8
5	OTC	2015	Salix herbacea	14	7
5	OTC	2015	Salix herbacea	19	12
5	OTC	2015	Salix herbacea	14	10
5	OTC	2015	Phyllodoce caerulea	8	1
5	OTC	2015	Phyllodoce caerulea	6	1
5	OTC	2015	Phyllodoce caerulea	7	1
5	OTC	2015	Phyllodoce caerulea	6	1
5	OTC	2015	Phyllodoce caerulea	5	1
5	OTC	2015	Phyllodoce caerulea	5	1
5	OTC	2015	Phyllodoce caerulea	4	1
5	OTC	2015	Phyllodoce caerulea	4	1
5	OTC	2015	Phyllodoce caerulea	3	1
5	OTC	2015	Phyllodoce caerulea	5	1
5	OTC	2015	Betula nana	11	10
5	OTC	2015	Betula nana	10	8
5	OTC	2015	Betula nana	10	10
5	OTC	2015	Betula nana	7	6
5	OTC	2015	Betula nana	9	11
5	OTC	2015	Betula nana	6	6
5	OTC	2015	Betula nana	9	10
5	OTC	2015	Betula nana	8	10
5	OTC	2015	Betula nana	8	8
5	OTC	2015	Betula nana	6	5
5	OTC	2015	Vaccinium vitis-idaea	11	8
5	OTC	2015	Vaccinium vitis-idaea	11	7
5	OTC	2015	Vaccinium vitis-idaea	9	5
5	OTC	2015	Vaccinium vitis-idaea	13	6
5	OTC	2015	Vaccinium vitis-idaea	7	5
5	OTC	2015	Vaccinium vitis-idaea	11	5
5	OTC	2015	Vaccinium vitis-idaea	8	4
5	OTC	2015	Vaccinium vitis-idaea	15	8
5	OTC	2015	Vaccinium vitis-idaea	8	4
5	OTC	2015	Vaccinium vitis-idaea	7	3
5	OTC	2015	Eriophorum vaginatum	124	1
5	OTC	2015	Eriophorum vaginatum	123	1
5	OTC	2015	Eriophorum vaginatum	102	1
5	OTC	2015	Eriophorum vaginatum	189	1
5	OTC	2015	Eriophorum vaginatum	109	1
5	OTC	2015	Eriophorum vaginatum	121	1
5	OTC	2015	Eriophorum vaginatum	103	1
5	OTC	2015	Eriophorum vaginatum	96	1
5	OTC	2015	Eriophorum vaginatum	139	1
5	OTC	2015	Eriophorum vaginatum	128	1
5	CTR	2015	Salix herbacea	13	11
5	CTR	2015	Salix herbacea	10	8
5	CTR	2015	Salix herbacea	7	7
5	CTR	2015	Salix herbacea	7	7
5	CTR	2015	Salix herbacea	7	8
5	CTR	2015	Salix herbacea	8	7
5	CTR	2015	Salix herbacea	11	10
5	CTR	2015	Salix herbacea	10	9
5	CTR	2015	Salix herbacea	9	8
5	CTR	2015	Salix herbacea	9	6
5	CTR	2015	Vaccinium vitis-idaea	11	5
5	CTR	2015	Vaccinium vitis-idaea	8	4
5	CTR	2015	Vaccinium vitis-idaea	9	5
5	CTR	2015	Vaccinium vitis-idaea	7	5
5	CTR	2015	Vaccinium vitis-idaea	8	4
5	CTR	2015	Vaccinium vitis-idaea	11	6
5	CTR	2015	Vaccinium vitis-idaea	6	4
5	CTR	2015	Vaccinium vitis-idaea	11	5
5	CTR	2015	Vaccinium vitis-idaea	9	5
5	CTR	2015	Vaccinium vitis-idaea	11	7
5	CTR	2015	Rubus chamaemorus	19	22
5	CTR	2015	Rubus chamaemorus	16	21
5	CTR	2015	Rubus chamaemorus	22	25
5	CTR	2015	Rubus chamaemorus	12	15
5	CTR	2015	Rubus chamaemorus	22	24
5	CTR	2015	Rubus chamaemorus	24	22
5	CTR	2015	Rubus chamaemorus	23	31
5	CTR	2015	Rubus chamaemorus	12	15
5	CTR	2015	Rubus chamaemorus	25	25
5	CTR	2015	Rubus chamaemorus	12	16
5	CTR	2015	Phyllodoce caerulea	7	1
5	CTR	2015	Phyllodoce caerulea	7	1
5	CTR	2015	Phyllodoce caerulea	7	1
5	CTR	2015	Phyllodoce caerulea	6	1
5	CTR	2015	Phyllodoce caerulea	5	1
5	CTR	2015	Phyllodoce caerulea	5	1
5	CTR	2015	Phyllodoce caerulea	5	1
5	CTR	2015	Phyllodoce caerulea	4	1
5	CTR	2015	Phyllodoce caerulea	4	1
5	CTR	2015	Phyllodoce caerulea	3	1
5	CTR	2015	Eriophorum vaginatum	140	1
5	CTR	2015	Eriophorum vaginatum	58	1
5	CTR	2015	Eriophorum vaginatum	109	1
5	CTR	2015	Eriophorum vaginatum	102	1
5	CTR	2015	Eriophorum vaginatum	114	1
5	CTR	2015	Eriophorum vaginatum	128	1
5	CTR	2015	Eriophorum vaginatum	81	1
5	CTR	2015	Eriophorum vaginatum	117	1
5	CTR	2015	Eriophorum vaginatum	126	1
5	CTR	2015	Eriophorum vaginatum	97	1
